# Supplementary material for: Patient-derived glioblastoma cell lines with conserved genome profiles of the original tissue
Source: Sci Data. 2023 Jul 12;10:448. doi: 10.1038/s41597-023-02365-y (PMC10338444; doi:10.1038/s41597-023-02365-y)
Supplement: Supplementary file 2 — Dataset 1 [file 41597_2023_2365_MOESM2_ESM.xlsx]

## Sheet: Contact Info and Instructions
	Instructions:
	Each column that has a red triangle in the upper-right corner has a comment that can be displayed if you hover over the header.
	Some column headers have hyperlinks to NCBI webpages.
	The YELLOW columns have drop-down menues that allow you to select from a controlled vocabulary. Once specified for one row, these values can be copied-and-pasted down.
	You must save spreadsheet under second tab (SRA_data) as a TSV (tab-delimited file) to upload the TSV file for the SRA metadata tab.
	If you created samples previously, provide accessions in the form of SAMN# in the column sample_accession. Otherwise provide the sample name used in the BioSample attributes spreadsheet.
	Each row in the template represents a sequencing library with a unique combination of sample + library + sequencing strategy + layout + instrument model. Each row should have a unique library_id that is short and meaningful (like an ID you might use in lab).
	When libraries are indeed identical (same combination of sample + library + strategy + layout + instrument model), all files should be placed in the same row To do this simply enter the file names consecutively in the same row by adding more columns with headers filename2, filename3, etc…. PAIRED files must always be listed in the same row.
	Provide exact file names (including extensions) in the filename columns.
	File names must be unique.
	red triangles indicate pop-up comments for that field	required for ALL data types	required for aligned data	paired-end data only
	Many of the columns also have data checks - if you received a warning, please verify that you have entered a value from the drop-down menu. Example Below.
	NOTE: There are data checks and autocomplete features in this spreadsheet that are not compatible with Libre- and Open-Office. If you use one of these suites, please manually consult the platform and instrument information on the last page.
	Example Drop Down Menu
	Helpful Hyperlinks:
	SRA submission overview:	http://www.ncbi.nlm.nih.gov/sra/docs/submit/
	SRA submission in Submission Portal:	http://www.ncbi.nlm.nih.gov/sra/docs/submitportal/
	You must save spreadsheet under second tab (SRA_data) as a TSV (tab-delimited file) to upload the TSV file for the SRA metadata tab.

## Sheet: SRA_data
sample_name	library_ID	title	library_strategy	library_source	library_selection	library_layout	platform	instrument_model	design_description	filetype	filename	filename2	filename3	filename4	assembly	fasta_file
KCLB18MES0281_1.fastq.gz	LID_1	Whole Exome Sequencing of Homo sapiens	WXS	GENOMIC	PCR	paired	ILLUMINA	Illumina HiSeq 2500	Whole-exome capture was performed on all samples with the SureSelect Human All Exon V5 Kit	fastq	KCLB18MES0281_1.fastq.gz
KCLB18MES0281_2.fastq.gz	LID_2	Whole Exome Sequencing of Homo sapiens	WXS	GENOMIC	PCR	paired	ILLUMINA	Illumina HiSeq 2500	Whole-exome capture was performed on all samples with the SureSelect Human All Exon V6 Kit	fastq	KCLB18MES0281_2.fastq.gz
KCLB18MES0282_1.fastq.gz	LID_3	Whole Exome Sequencing of Homo sapiens	WXS	GENOMIC	PCR	paired	ILLUMINA	Illumina HiSeq 2500	Whole-exome capture was performed on all samples with the SureSelect Human All Exon V7 Kit	fastq	KCLB18MES0282_1.fastq.gz
KCLB18MES0282_2.fastq.gz	LID_4	Whole Exome Sequencing of Homo sapiens	WXS	GENOMIC	PCR	paired	ILLUMINA	Illumina HiSeq 2500	Whole-exome capture was performed on all samples with the SureSelect Human All Exon V8 Kit	fastq	KCLB18MES0282_2.fastq.gz
KCLB18MES0283_1.fastq.gz	LID_5	Whole Exome Sequencing of Homo sapiens	WXS	GENOMIC	PCR	paired	ILLUMINA	Illumina HiSeq 2500	Whole-exome capture was performed on all samples with the SureSelect Human All Exon V9 Kit	fastq	KCLB18MES0283_1.fastq.gz
KCLB18MES0283_2.fastq.gz	LID_6	Whole Exome Sequencing of Homo sapiens	WXS	GENOMIC	PCR	paired	ILLUMINA	Illumina HiSeq 2500	Whole-exome capture was performed on all samples with the SureSelect Human All Exon V10 Kit	fastq	KCLB18MES0283_2.fastq.gz
KCLB18MES0284_1.fastq.gz	LID_7	Whole Exome Sequencing of Homo sapiens	WXS	GENOMIC	PCR	paired	ILLUMINA	Illumina HiSeq 2500	Whole-exome capture was performed on all samples with the SureSelect Human All Exon V11 Kit	fastq	KCLB18MES0284_1.fastq.gz
KCLB18MES0284_2.fastq.gz	LID_8	Whole Exome Sequencing of Homo sapiens	WXS	GENOMIC	PCR	paired	ILLUMINA	Illumina HiSeq 2500	Whole-exome capture was performed on all samples with the SureSelect Human All Exon V12 Kit	fastq	KCLB18MES0284_2.fastq.gz
KCLB18MES0285_1.fastq.gz	LID_9	Whole Exome Sequencing of Homo sapiens	WXS	GENOMIC	PCR	paired	ILLUMINA	Illumina HiSeq 2500	Whole-exome capture was performed on all samples with the SureSelect Human All Exon V13 Kit	fastq	KCLB18MES0285_1.fastq.gz
KCLB18MES0285_2.fastq.gz	LID_10	Whole Exome Sequencing of Homo sapiens	WXS	GENOMIC	PCR	paired	ILLUMINA	Illumina HiSeq 2500	Whole-exome capture was performed on all samples with the SureSelect Human All Exon V14 Kit	fastq	KCLB18MES0285_2.fastq.gz
KCLB18MES0286_1.fastq.gz	LID_11	Whole Exome Sequencing of Homo sapiens	WXS	GENOMIC	PCR	paired	ILLUMINA	Illumina HiSeq 2500	Whole-exome capture was performed on all samples with the SureSelect Human All Exon V15 Kit	fastq	KCLB18MES0286_1.fastq.gz
KCLB18MES0286_2.fastq.gz	LID_12	Whole Exome Sequencing of Homo sapiens	WXS	GENOMIC	PCR	paired	ILLUMINA	Illumina HiSeq 2500	Whole-exome capture was performed on all samples with the SureSelect Human All Exon V16 Kit	fastq	KCLB18MES0286_2.fastq.gz
KCLB18MES0287_1.fastq.gz	LID_13	Whole Exome Sequencing of Homo sapiens	WXS	GENOMIC	PCR	paired	ILLUMINA	Illumina HiSeq 2500	Whole-exome capture was performed on all samples with the SureSelect Human All Exon V17 Kit	fastq	KCLB18MES0287_1.fastq.gz
KCLB18MES0287_2.fastq.gz	LID_14	Whole Exome Sequencing of Homo sapiens	WXS	GENOMIC	PCR	paired	ILLUMINA	Illumina HiSeq 2500	Whole-exome capture was performed on all samples with the SureSelect Human All Exon V18 Kit	fastq	KCLB18MES0287_2.fastq.gz
KCLB18MES0288_1.fastq.gz	LID_15	Whole Exome Sequencing of Homo sapiens	WXS	GENOMIC	PCR	paired	ILLUMINA	Illumina HiSeq 2500	Whole-exome capture was performed on all samples with the SureSelect Human All Exon V19 Kit	fastq	KCLB18MES0288_1.fastq.gz
KCLB18MES0288_2.fastq.gz	LID_16	Whole Exome Sequencing of Homo sapiens	WXS	GENOMIC	PCR	paired	ILLUMINA	Illumina HiSeq 2500	Whole-exome capture was performed on all samples with the SureSelect Human All Exon V20 Kit	fastq	KCLB18MES0288_2.fastq.gz
KCLB18MES0289_1.fastq.gz	LID_17	Whole Exome Sequencing of Homo sapiens	WXS	GENOMIC	PCR	paired	ILLUMINA	Illumina HiSeq 2500	Whole-exome capture was performed on all samples with the SureSelect Human All Exon V21 Kit	fastq	KCLB18MES0289_1.fastq.gz
KCLB18MES0289_2.fastq.gz	LID_18	Whole Exome Sequencing of Homo sapiens	WXS	GENOMIC	PCR	paired	ILLUMINA	Illumina HiSeq 2500	Whole-exome capture was performed on all samples with the SureSelect Human All Exon V22 Kit	fastq	KCLB18MES0289_2.fastq.gz
KCLB18MES0290_1.fastq.gz	LID_19	Whole Exome Sequencing of Homo sapiens	WXS	GENOMIC	PCR	paired	ILLUMINA	Illumina HiSeq 2500	Whole-exome capture was performed on all samples with the SureSelect Human All Exon V23 Kit	fastq	KCLB18MES0290_1.fastq.gz
KCLB18MES0290_2.fastq.gz	LID_20	Whole Exome Sequencing of Homo sapiens	WXS	GENOMIC	PCR	paired	ILLUMINA	Illumina HiSeq 2500	Whole-exome capture was performed on all samples with the SureSelect Human All Exon V24 Kit	fastq	KCLB18MES0290_2.fastq.gz
KCLB18MES0291_1.fastq.gz	LID_21	Whole Exome Sequencing of Homo sapiens	WXS	GENOMIC	PCR	paired	ILLUMINA	Illumina HiSeq 2500	Whole-exome capture was performed on all samples with the SureSelect Human All Exon V25 Kit	fastq	KCLB18MES0291_1.fastq.gz
KCLB18MES0291_2.fastq.gz	LID_22	Whole Exome Sequencing of Homo sapiens	WXS	GENOMIC	PCR	paired	ILLUMINA	Illumina HiSeq 2500	Whole-exome capture was performed on all samples with the SureSelect Human All Exon V26 Kit	fastq	KCLB18MES0291_2.fastq.gz
KCLB18MES0292_1.fastq.gz	LID_23	Whole Exome Sequencing of Homo sapiens	WXS	GENOMIC	PCR	paired	ILLUMINA	Illumina HiSeq 2500	Whole-exome capture was performed on all samples with the SureSelect Human All Exon V27 Kit	fastq	KCLB18MES0292_1.fastq.gz
KCLB18MES0292_2.fastq.gz	LID_24	Whole Exome Sequencing of Homo sapiens	WXS	GENOMIC	PCR	paired	ILLUMINA	Illumina HiSeq 2500	Whole-exome capture was performed on all samples with the SureSelect Human All Exon V28 Kit	fastq	KCLB18MES0292_2.fastq.gz
KCLB18MES0293_1.fastq.gz	LID_25	Whole Exome Sequencing of Homo sapiens	WXS	GENOMIC	PCR	paired	ILLUMINA	Illumina HiSeq 2500	Whole-exome capture was performed on all samples with the SureSelect Human All Exon V29 Kit	fastq	KCLB18MES0293_1.fastq.gz
KCLB18MES0293_2.fastq.gz	LID_26	Whole Exome Sequencing of Homo sapiens	WXS	GENOMIC	PCR	paired	ILLUMINA	Illumina HiSeq 2500	Whole-exome capture was performed on all samples with the SureSelect Human All Exon V30 Kit	fastq	KCLB18MES0293_2.fastq.gz
KCLB18MES0294_1.fastq.gz	LID_27	Whole Exome Sequencing of Homo sapiens	WXS	GENOMIC	PCR	paired	ILLUMINA	Illumina HiSeq 2500	Whole-exome capture was performed on all samples with the SureSelect Human All Exon V31 Kit	fastq	KCLB18MES0294_1.fastq.gz
KCLB18MES0294_2.fastq.gz	LID_28	Whole Exome Sequencing of Homo sapiens	WXS	GENOMIC	PCR	paired	ILLUMINA	Illumina HiSeq 2500	Whole-exome capture was performed on all samples with the SureSelect Human All Exon V32 Kit	fastq	KCLB18MES0294_2.fastq.gz
KCLB18MES0295_1.fastq.gz	LID_29	Whole Exome Sequencing of Homo sapiens	WXS	GENOMIC	PCR	paired	ILLUMINA	Illumina HiSeq 2500	Whole-exome capture was performed on all samples with the SureSelect Human All Exon V33 Kit	fastq	KCLB18MES0295_1.fastq.gz
KCLB18MES0295_2.fastq.gz	LID_30	Whole Exome Sequencing of Homo sapiens	WXS	GENOMIC	PCR	paired	ILLUMINA	Illumina HiSeq 2500	Whole-exome capture was performed on all samples with the SureSelect Human All Exon V34 Kit	fastq	KCLB18MES0295_2.fastq.gz
KCLB18MES0296_1.fastq.gz	LID_31	Whole Exome Sequencing of Homo sapiens	WXS	GENOMIC	PCR	paired	ILLUMINA	Illumina HiSeq 2500	Whole-exome capture was performed on all samples with the SureSelect Human All Exon V35 Kit	fastq	KCLB18MES0296_1.fastq.gz
KCLB18MES0296_2.fastq.gz	LID_32	Whole Exome Sequencing of Homo sapiens	WXS	GENOMIC	PCR	paired	ILLUMINA	Illumina HiSeq 2500	Whole-exome capture was performed on all samples with the SureSelect Human All Exon V36 Kit	fastq	KCLB18MES0296_2.fastq.gz
KCLB18MES0297_1.fastq.gz	LID_33	Whole Exome Sequencing of Homo sapiens	WXS	GENOMIC	PCR	paired	ILLUMINA	Illumina HiSeq 2500	Whole-exome capture was performed on all samples with the SureSelect Human All Exon V37 Kit	fastq	KCLB18MES0297_1.fastq.gz
KCLB18MES0297_2.fastq.gz	LID_34	Whole Exome Sequencing of Homo sapiens	WXS	GENOMIC	PCR	paired	ILLUMINA	Illumina HiSeq 2500	Whole-exome capture was performed on all samples with the SureSelect Human All Exon V38 Kit	fastq	KCLB18MES0297_2.fastq.gz
KCLB18MES0298_1.fastq.gz	LID_35	Whole Exome Sequencing of Homo sapiens	WXS	GENOMIC	PCR	paired	ILLUMINA	Illumina HiSeq 2500	Whole-exome capture was performed on all samples with the SureSelect Human All Exon V39 Kit	fastq	KCLB18MES0298_1.fastq.gz
KCLB18MES0298_2.fastq.gz	LID_36	Whole Exome Sequencing of Homo sapiens	WXS	GENOMIC	PCR	paired	ILLUMINA	Illumina HiSeq 2500	Whole-exome capture was performed on all samples with the SureSelect Human All Exon V40 Kit	fastq	KCLB18MES0298_2.fastq.gz
KCLB18MES0299_1.fastq.gz	LID_37	Whole Exome Sequencing of Homo sapiens	WXS	GENOMIC	PCR	paired	ILLUMINA	Illumina HiSeq 2500	Whole-exome capture was performed on all samples with the SureSelect Human All Exon V41 Kit	fastq	KCLB18MES0299_1.fastq.gz
KCLB18MES0299_2.fastq.gz	LID_38	Whole Exome Sequencing of Homo sapiens	WXS	GENOMIC	PCR	paired	ILLUMINA	Illumina HiSeq 2500	Whole-exome capture was performed on all samples with the SureSelect Human All Exon V42 Kit	fastq	KCLB18MES0299_2.fastq.gz
KCLB18MES0300_1.fastq.gz	LID_39	Whole Exome Sequencing of Homo sapiens	WXS	GENOMIC	PCR	paired	ILLUMINA	Illumina HiSeq 2500	Whole-exome capture was performed on all samples with the SureSelect Human All Exon V43 Kit	fastq	KCLB18MES0300_1.fastq.gz
KCLB18MES0300_2.fastq.gz	LID_40	Whole Exome Sequencing of Homo sapiens	WXS	GENOMIC	PCR	paired	ILLUMINA	Illumina HiSeq 2500	Whole-exome capture was performed on all samples with the SureSelect Human All Exon V44 Kit	fastq	KCLB18MES0300_2.fastq.gz
KCLB18MES0301_1.fastq.gz	LID_41	Whole Exome Sequencing of Homo sapiens	WXS	GENOMIC	PCR	paired	ILLUMINA	Illumina HiSeq 2500	Whole-exome capture was performed on all samples with the SureSelect Human All Exon V45 Kit	fastq	KCLB18MES0301_1.fastq.gz
KCLB18MES0301_2.fastq.gz	LID_42	Whole Exome Sequencing of Homo sapiens	WXS	GENOMIC	PCR	paired	ILLUMINA	Illumina HiSeq 2500	Whole-exome capture was performed on all samples with the SureSelect Human All Exon V46 Kit	fastq	KCLB18MES0301_2.fastq.gz
KCLB18MES0302_1.fastq.gz	LID_43	Whole Exome Sequencing of Homo sapiens	WXS	GENOMIC	PCR	paired	ILLUMINA	Illumina HiSeq 2500	Whole-exome capture was performed on all samples with the SureSelect Human All Exon V47 Kit	fastq	KCLB18MES0302_1.fastq.gz
KCLB18MES0302_2.fastq.gz	LID_44	Whole Exome Sequencing of Homo sapiens	WXS	GENOMIC	PCR	paired	ILLUMINA	Illumina HiSeq 2500	Whole-exome capture was performed on all samples with the SureSelect Human All Exon V48 Kit	fastq	KCLB18MES0302_2.fastq.gz
KCLB18MES0303_1.fastq.gz	LID_45	Whole Exome Sequencing of Homo sapiens	WXS	GENOMIC	PCR	paired	ILLUMINA	Illumina HiSeq 2500	Whole-exome capture was performed on all samples with the SureSelect Human All Exon V49 Kit	fastq	KCLB18MES0303_1.fastq.gz
KCLB18MES0303_2.fastq.gz	LID_46	Whole Exome Sequencing of Homo sapiens	WXS	GENOMIC	PCR	paired	ILLUMINA	Illumina HiSeq 2500	Whole-exome capture was performed on all samples with the SureSelect Human All Exon V50 Kit	fastq	KCLB18MES0303_2.fastq.gz
KCLB18MES0304_1.fastq.gz	LID_47	Whole Exome Sequencing of Homo sapiens	WXS	GENOMIC	PCR	paired	ILLUMINA	Illumina HiSeq 2500	Whole-exome capture was performed on all samples with the SureSelect Human All Exon V51 Kit	fastq	KCLB18MES0304_1.fastq.gz
KCLB18MES0304_2.fastq.gz	LID_48	Whole Exome Sequencing of Homo sapiens	WXS	GENOMIC	PCR	paired	ILLUMINA	Illumina HiSeq 2500	Whole-exome capture was performed on all samples with the SureSelect Human All Exon V52 Kit	fastq	KCLB18MES0304_2.fastq.gz
KCLB18MES0305_1.fastq.gz	LID_49	Whole Exome Sequencing of Homo sapiens	WXS	GENOMIC	PCR	paired	ILLUMINA	Illumina HiSeq 2500	Whole-exome capture was performed on all samples with the SureSelect Human All Exon V53 Kit	fastq	KCLB18MES0305_1.fastq.gz
KCLB18MES0305_2.fastq.gz	LID_50	Whole Exome Sequencing of Homo sapiens	WXS	GENOMIC	PCR	paired	ILLUMINA	Illumina HiSeq 2500	Whole-exome capture was performed on all samples with the SureSelect Human All Exon V54 Kit	fastq	KCLB18MES0305_2.fastq.gz
KCLB18MES0306_1.fastq.gz	LID_51	Whole Exome Sequencing of Homo sapiens	WXS	GENOMIC	PCR	paired	ILLUMINA	Illumina HiSeq 2500	Whole-exome capture was performed on all samples with the SureSelect Human All Exon V55 Kit	fastq	KCLB18MES0306_1.fastq.gz
KCLB18MES0306_2.fastq.gz	LID_52	Whole Exome Sequencing of Homo sapiens	WXS	GENOMIC	PCR	paired	ILLUMINA	Illumina HiSeq 2500	Whole-exome capture was performed on all samples with the SureSelect Human All Exon V56 Kit	fastq	KCLB18MES0306_2.fastq.gz
KCLB18MES0307_1.fastq.gz	LID_53	Whole Exome Sequencing of Homo sapiens	WXS	GENOMIC	PCR	paired	ILLUMINA	Illumina HiSeq 2500	Whole-exome capture was performed on all samples with the SureSelect Human All Exon V57 Kit	fastq	KCLB18MES0307_1.fastq.gz
KCLB18MES0307_2.fastq.gz	LID_54	Whole Exome Sequencing of Homo sapiens	WXS	GENOMIC	PCR	paired	ILLUMINA	Illumina HiSeq 2500	Whole-exome capture was performed on all samples with the SureSelect Human All Exon V58 Kit	fastq	KCLB18MES0307_2.fastq.gz
KCLB18MES0362_1.fastq.gz	LID_55	Whole Exome Sequencing of Homo sapiens	WXS	GENOMIC	PCR	paired	ILLUMINA	Illumina HiSeq 2500	Whole-exome capture was performed on all samples with the SureSelect Human All Exon V59 Kit	fastq	KCLB18MES0362_1.fastq.gz
KCLB18MES0362_2.fastq.gz	LID_56	Whole Exome Sequencing of Homo sapiens	WXS	GENOMIC	PCR	paired	ILLUMINA	Illumina HiSeq 2500	Whole-exome capture was performed on all samples with the SureSelect Human All Exon V60 Kit	fastq	KCLB18MES0362_2.fastq.gz
KCLB18MES0363_1.fastq.gz	LID_57	Whole Exome Sequencing of Homo sapiens	WXS	GENOMIC	PCR	paired	ILLUMINA	Illumina HiSeq 2500	Whole-exome capture was performed on all samples with the SureSelect Human All Exon V61 Kit	fastq	KCLB18MES0363_1.fastq.gz
KCLB18MES0363_2.fastq.gz	LID_58	Whole Exome Sequencing of Homo sapiens	WXS	GENOMIC	PCR	paired	ILLUMINA	Illumina HiSeq 2500	Whole-exome capture was performed on all samples with the SureSelect Human All Exon V62 Kit	fastq	KCLB18MES0363_2.fastq.gz
KCLB18MES0364_1.fastq.gz	LID_59	Whole Exome Sequencing of Homo sapiens	WXS	GENOMIC	PCR	paired	ILLUMINA	Illumina HiSeq 2500	Whole-exome capture was performed on all samples with the SureSelect Human All Exon V63 Kit	fastq	KCLB18MES0364_1.fastq.gz
KCLB18MES0364_2.fastq.gz	LID_60	Whole Exome Sequencing of Homo sapiens	WXS	GENOMIC	PCR	paired	ILLUMINA	Illumina HiSeq 2500	Whole-exome capture was performed on all samples with the SureSelect Human All Exon V64 Kit	fastq	KCLB18MES0364_2.fastq.gz
KCLB18MES0365_1.fastq.gz	LID_61	Whole Exome Sequencing of Homo sapiens	WXS	GENOMIC	PCR	paired	ILLUMINA	Illumina HiSeq 2500	Whole-exome capture was performed on all samples with the SureSelect Human All Exon V65 Kit	fastq	KCLB18MES0365_1.fastq.gz
KCLB18MES0365_2.fastq.gz	LID_62	Whole Exome Sequencing of Homo sapiens	WXS	GENOMIC	PCR	paired	ILLUMINA	Illumina HiSeq 2500	Whole-exome capture was performed on all samples with the SureSelect Human All Exon V66 Kit	fastq	KCLB18MES0365_2.fastq.gz
KCLB18MES0366_1.fastq.gz	LID_63	Whole Exome Sequencing of Homo sapiens	WXS	GENOMIC	PCR	paired	ILLUMINA	Illumina HiSeq 2500	Whole-exome capture was performed on all samples with the SureSelect Human All Exon V67 Kit	fastq	KCLB18MES0366_1.fastq.gz
KCLB18MES0366_2.fastq.gz	LID_64	Whole Exome Sequencing of Homo sapiens	WXS	GENOMIC	PCR	paired	ILLUMINA	Illumina HiSeq 2500	Whole-exome capture was performed on all samples with the SureSelect Human All Exon V68 Kit	fastq	KCLB18MES0366_2.fastq.gz
KCLB18MES0367_1.fastq.gz	LID_65	Whole Exome Sequencing of Homo sapiens	WXS	GENOMIC	PCR	paired	ILLUMINA	Illumina HiSeq 2500	Whole-exome capture was performed on all samples with the SureSelect Human All Exon V69 Kit	fastq	KCLB18MES0367_1.fastq.gz
KCLB18MES0367_2.fastq.gz	LID_66	Whole Exome Sequencing of Homo sapiens	WXS	GENOMIC	PCR	paired	ILLUMINA	Illumina HiSeq 2500	Whole-exome capture was performed on all samples with the SureSelect Human All Exon V70 Kit	fastq	KCLB18MES0367_2.fastq.gz
KCLB18MES0368_1.fastq.gz	LID_67	Whole Exome Sequencing of Homo sapiens	WXS	GENOMIC	PCR	paired	ILLUMINA	Illumina HiSeq 2500	Whole-exome capture was performed on all samples with the SureSelect Human All Exon V71 Kit	fastq	KCLB18MES0368_1.fastq.gz
KCLB18MES0368_2.fastq.gz	LID_68	Whole Exome Sequencing of Homo sapiens	WXS	GENOMIC	PCR	paired	ILLUMINA	Illumina HiSeq 2500	Whole-exome capture was performed on all samples with the SureSelect Human All Exon V72 Kit	fastq	KCLB18MES0368_2.fastq.gz
KCLB18MES0369_1.fastq.gz	LID_69	Whole Exome Sequencing of Homo sapiens	WXS	GENOMIC	PCR	paired	ILLUMINA	Illumina HiSeq 2500	Whole-exome capture was performed on all samples with the SureSelect Human All Exon V73 Kit	fastq	KCLB18MES0369_1.fastq.gz
KCLB18MES0369_2.fastq.gz	LID_70	Whole Exome Sequencing of Homo sapiens	WXS	GENOMIC	PCR	paired	ILLUMINA	Illumina HiSeq 2500	Whole-exome capture was performed on all samples with the SureSelect Human All Exon V74 Kit	fastq	KCLB18MES0369_2.fastq.gz
KCLB18MES0370_1.fastq.gz	LID_71	Whole Exome Sequencing of Homo sapiens	WXS	GENOMIC	PCR	paired	ILLUMINA	Illumina HiSeq 2500	Whole-exome capture was performed on all samples with the SureSelect Human All Exon V75 Kit	fastq	KCLB18MES0370_1.fastq.gz
KCLB18MES0370_2.fastq.gz	LID_72	Whole Exome Sequencing of Homo sapiens	WXS	GENOMIC	PCR	paired	ILLUMINA	Illumina HiSeq 2500	Whole-exome capture was performed on all samples with the SureSelect Human All Exon V76 Kit	fastq	KCLB18MES0370_2.fastq.gz
KCLB18MES0371_1.fastq.gz	LID_73	Whole Exome Sequencing of Homo sapiens	WXS	GENOMIC	PCR	paired	ILLUMINA	Illumina HiSeq 2500	Whole-exome capture was performed on all samples with the SureSelect Human All Exon V77 Kit	fastq	KCLB18MES0371_1.fastq.gz
KCLB18MES0371_2.fastq.gz	LID_74	Whole Exome Sequencing of Homo sapiens	WXS	GENOMIC	PCR	paired	ILLUMINA	Illumina HiSeq 2500	Whole-exome capture was performed on all samples with the SureSelect Human All Exon V78 Kit	fastq	KCLB18MES0371_2.fastq.gz
KCLB18MES0372_1.fastq.gz	LID_75	Whole Exome Sequencing of Homo sapiens	WXS	GENOMIC	PCR	paired	ILLUMINA	Illumina HiSeq 2500	Whole-exome capture was performed on all samples with the SureSelect Human All Exon V79 Kit	fastq	KCLB18MES0372_1.fastq.gz
KCLB18MES0372_2.fastq.gz	LID_76	Whole Exome Sequencing of Homo sapiens	WXS	GENOMIC	PCR	paired	ILLUMINA	Illumina HiSeq 2500	Whole-exome capture was performed on all samples with the SureSelect Human All Exon V80 Kit	fastq	KCLB18MES0372_2.fastq.gz
KCLB18MES0373_1.fastq.gz	LID_77	Whole Exome Sequencing of Homo sapiens	WXS	GENOMIC	PCR	paired	ILLUMINA	Illumina HiSeq 2500	Whole-exome capture was performed on all samples with the SureSelect Human All Exon V81 Kit	fastq	KCLB18MES0373_1.fastq.gz
KCLB18MES0373_2.fastq.gz	LID_78	Whole Exome Sequencing of Homo sapiens	WXS	GENOMIC	PCR	paired	ILLUMINA	Illumina HiSeq 2500	Whole-exome capture was performed on all samples with the SureSelect Human All Exon V82 Kit	fastq	KCLB18MES0373_2.fastq.gz
KCLB18MES0374_1.fastq.gz	LID_79	Whole Exome Sequencing of Homo sapiens	WXS	GENOMIC	PCR	paired	ILLUMINA	Illumina HiSeq 2500	Whole-exome capture was performed on all samples with the SureSelect Human All Exon V83 Kit	fastq	KCLB18MES0374_1.fastq.gz
KCLB18MES0374_2.fastq.gz	LID_80	Whole Exome Sequencing of Homo sapiens	WXS	GENOMIC	PCR	paired	ILLUMINA	Illumina HiSeq 2500	Whole-exome capture was performed on all samples with the SureSelect Human All Exon V84 Kit	fastq	KCLB18MES0374_2.fastq.gz
KCLB18MES0375_1.fastq.gz	LID_81	Whole Exome Sequencing of Homo sapiens	WXS	GENOMIC	PCR	paired	ILLUMINA	Illumina HiSeq 2500	Whole-exome capture was performed on all samples with the SureSelect Human All Exon V85 Kit	fastq	KCLB18MES0375_1.fastq.gz
KCLB18MES0375_2.fastq.gz	LID_82	Whole Exome Sequencing of Homo sapiens	WXS	GENOMIC	PCR	paired	ILLUMINA	Illumina HiSeq 2500	Whole-exome capture was performed on all samples with the SureSelect Human All Exon V86 Kit	fastq	KCLB18MES0375_2.fastq.gz
KCLB18MES0376_1.fastq.gz	LID_83	Whole Exome Sequencing of Homo sapiens	WXS	GENOMIC	PCR	paired	ILLUMINA	Illumina HiSeq 2500	Whole-exome capture was performed on all samples with the SureSelect Human All Exon V87 Kit	fastq	KCLB18MES0376_1.fastq.gz
KCLB18MES0376_2.fastq.gz	LID_84	Whole Exome Sequencing of Homo sapiens	WXS	GENOMIC	PCR	paired	ILLUMINA	Illumina HiSeq 2500	Whole-exome capture was performed on all samples with the SureSelect Human All Exon V88 Kit	fastq	KCLB18MES0376_2.fastq.gz
KCLB18MES0377_1.fastq.gz	LID_85	Whole Exome Sequencing of Homo sapiens	WXS	GENOMIC	PCR	paired	ILLUMINA	Illumina HiSeq 2500	Whole-exome capture was performed on all samples with the SureSelect Human All Exon V89 Kit	fastq	KCLB18MES0377_1.fastq.gz
KCLB18MES0377_2.fastq.gz	LID_86	Whole Exome Sequencing of Homo sapiens	WXS	GENOMIC	PCR	paired	ILLUMINA	Illumina HiSeq 2500	Whole-exome capture was performed on all samples with the SureSelect Human All Exon V90 Kit	fastq	KCLB18MES0377_2.fastq.gz
KCLB18MES0378_1.fastq.gz	LID_87	Whole Exome Sequencing of Homo sapiens	WXS	GENOMIC	PCR	paired	ILLUMINA	Illumina HiSeq 2500	Whole-exome capture was performed on all samples with the SureSelect Human All Exon V91 Kit	fastq	KCLB18MES0378_1.fastq.gz
KCLB18MES0378_2.fastq.gz	LID_88	Whole Exome Sequencing of Homo sapiens	WXS	GENOMIC	PCR	paired	ILLUMINA	Illumina HiSeq 2500	Whole-exome capture was performed on all samples with the SureSelect Human All Exon V92 Kit	fastq	KCLB18MES0378_2.fastq.gz
KCLB18MES0379_1.fastq.gz	LID_89	Whole Exome Sequencing of Homo sapiens	WXS	GENOMIC	PCR	paired	ILLUMINA	Illumina HiSeq 2500	Whole-exome capture was performed on all samples with the SureSelect Human All Exon V93 Kit	fastq	KCLB18MES0379_1.fastq.gz
KCLB18MES0379_2.fastq.gz	LID_90	Whole Exome Sequencing of Homo sapiens	WXS	GENOMIC	PCR	paired	ILLUMINA	Illumina HiSeq 2500	Whole-exome capture was performed on all samples with the SureSelect Human All Exon V94 Kit	fastq	KCLB18MES0379_2.fastq.gz
KCLB18MES0380_1.fastq.gz	LID_91	Whole Exome Sequencing of Homo sapiens	WXS	GENOMIC	PCR	paired	ILLUMINA	Illumina HiSeq 2500	Whole-exome capture was performed on all samples with the SureSelect Human All Exon V95 Kit	fastq	KCLB18MES0380_1.fastq.gz
KCLB18MES0380_2.fastq.gz	LID_92	Whole Exome Sequencing of Homo sapiens	WXS	GENOMIC	PCR	paired	ILLUMINA	Illumina HiSeq 2500	Whole-exome capture was performed on all samples with the SureSelect Human All Exon V96 Kit	fastq	KCLB18MES0380_2.fastq.gz
KCLB18MES0381_1.fastq.gz	LID_93	Whole Exome Sequencing of Homo sapiens	WXS	GENOMIC	PCR	paired	ILLUMINA	Illumina HiSeq 2500	Whole-exome capture was performed on all samples with the SureSelect Human All Exon V97 Kit	fastq	KCLB18MES0381_1.fastq.gz
KCLB18MES0381_2.fastq.gz	LID_94	Whole Exome Sequencing of Homo sapiens	WXS	GENOMIC	PCR	paired	ILLUMINA	Illumina HiSeq 2500	Whole-exome capture was performed on all samples with the SureSelect Human All Exon V98 Kit	fastq	KCLB18MES0381_2.fastq.gz
KCLB18MES0382_1.fastq.gz	LID_95	Whole Exome Sequencing of Homo sapiens	WXS	GENOMIC	PCR	paired	ILLUMINA	Illumina HiSeq 2500	Whole-exome capture was performed on all samples with the SureSelect Human All Exon V99 Kit	fastq	KCLB18MES0382_1.fastq.gz
KCLB18MES0382_2.fastq.gz	LID_96	Whole Exome Sequencing of Homo sapiens	WXS	GENOMIC	PCR	paired	ILLUMINA	Illumina HiSeq 2500	Whole-exome capture was performed on all samples with the SureSelect Human All Exon V100 Kit	fastq	KCLB18MES0382_2.fastq.gz
KCLB19MES0565_1.fastq.gz	LID_97	Whole Exome Sequencing of Homo sapiens	WXS	GENOMIC	PCR	paired	ILLUMINA	Illumina HiSeq 2500	Whole-exome capture was performed on all samples with the SureSelect Human All Exon V101 Kit	fastq	KCLB19MES0565_1.fastq.gz
KCLB19MES0565_2.fastq.gz	LID_98	Whole Exome Sequencing of Homo sapiens	WXS	GENOMIC	PCR	paired	ILLUMINA	Illumina HiSeq 2500	Whole-exome capture was performed on all samples with the SureSelect Human All Exon V102 Kit	fastq	KCLB19MES0565_2.fastq.gz
KCLB19MES0566_1.fastq.gz	LID_99	Whole Exome Sequencing of Homo sapiens	WXS	GENOMIC	PCR	paired	ILLUMINA	Illumina HiSeq 2500	Whole-exome capture was performed on all samples with the SureSelect Human All Exon V103 Kit	fastq	KCLB19MES0566_1.fastq.gz
KCLB19MES0566_2.fastq.gz	LID_100	Whole Exome Sequencing of Homo sapiens	WXS	GENOMIC	PCR	paired	ILLUMINA	Illumina HiSeq 2500	Whole-exome capture was performed on all samples with the SureSelect Human All Exon V104 Kit	fastq	KCLB19MES0566_2.fastq.gz
KCLB19MES0567_1.fastq.gz	LID_101	Whole Exome Sequencing of Homo sapiens	WXS	GENOMIC	PCR	paired	ILLUMINA	Illumina HiSeq 2500	Whole-exome capture was performed on all samples with the SureSelect Human All Exon V105 Kit	fastq	KCLB19MES0567_1.fastq.gz
KCLB19MES0567_2.fastq.gz	LID_102	Whole Exome Sequencing of Homo sapiens	WXS	GENOMIC	PCR	paired	ILLUMINA	Illumina HiSeq 2500	Whole-exome capture was performed on all samples with the SureSelect Human All Exon V106 Kit	fastq	KCLB19MES0567_2.fastq.gz
KCLB19MES0568_1.fastq.gz	LID_103	Whole Exome Sequencing of Homo sapiens	WXS	GENOMIC	PCR	paired	ILLUMINA	Illumina HiSeq 2500	Whole-exome capture was performed on all samples with the SureSelect Human All Exon V107 Kit	fastq	KCLB19MES0568_1.fastq.gz
KCLB19MES0568_2.fastq.gz	LID_104	Whole Exome Sequencing of Homo sapiens	WXS	GENOMIC	PCR	paired	ILLUMINA	Illumina HiSeq 2500	Whole-exome capture was performed on all samples with the SureSelect Human All Exon V108 Kit	fastq	KCLB19MES0568_2.fastq.gz
KCLB19MES0570_1.fastq.gz	LID_105	Whole Exome Sequencing of Homo sapiens	WXS	GENOMIC	PCR	paired	ILLUMINA	Illumina HiSeq 2500	Whole-exome capture was performed on all samples with the SureSelect Human All Exon V109 Kit	fastq	KCLB19MES0570_1.fastq.gz
KCLB19MES0570_2.fastq.gz	LID_106	Whole Exome Sequencing of Homo sapiens	WXS	GENOMIC	PCR	paired	ILLUMINA	Illumina HiSeq 2500	Whole-exome capture was performed on all samples with the SureSelect Human All Exon V110 Kit	fastq	KCLB19MES0570_2.fastq.gz
KCLB19MES0571_1.fastq.gz	LID_107	Whole Exome Sequencing of Homo sapiens	WXS	GENOMIC	PCR	paired	ILLUMINA	Illumina HiSeq 2500	Whole-exome capture was performed on all samples with the SureSelect Human All Exon V111 Kit	fastq	KCLB19MES0571_1.fastq.gz
KCLB19MES0571_2.fastq.gz	LID_108	Whole Exome Sequencing of Homo sapiens	WXS	GENOMIC	PCR	paired	ILLUMINA	Illumina HiSeq 2500	Whole-exome capture was performed on all samples with the SureSelect Human All Exon V112 Kit	fastq	KCLB19MES0571_2.fastq.gz
KCLB19MES0573_1.fastq.gz	LID_109	Whole Exome Sequencing of Homo sapiens	WXS	GENOMIC	PCR	paired	ILLUMINA	Illumina HiSeq 2500	Whole-exome capture was performed on all samples with the SureSelect Human All Exon V113 Kit	fastq	KCLB19MES0573_1.fastq.gz
KCLB19MES0573_2.fastq.gz	LID_110	Whole Exome Sequencing of Homo sapiens	WXS	GENOMIC	PCR	paired	ILLUMINA	Illumina HiSeq 2500	Whole-exome capture was performed on all samples with the SureSelect Human All Exon V114 Kit	fastq	KCLB19MES0573_2.fastq.gz
KCLB19MES0574_1.fastq.gz	LID_111	Whole Exome Sequencing of Homo sapiens	WXS	GENOMIC	PCR	paired	ILLUMINA	Illumina HiSeq 2500	Whole-exome capture was performed on all samples with the SureSelect Human All Exon V115 Kit	fastq	KCLB19MES0574_1.fastq.gz
KCLB19MES0574_2.fastq.gz	LID_112	Whole Exome Sequencing of Homo sapiens	WXS	GENOMIC	PCR	paired	ILLUMINA	Illumina HiSeq 2500	Whole-exome capture was performed on all samples with the SureSelect Human All Exon V116 Kit	fastq	KCLB19MES0574_2.fastq.gz
KCLB19MES0575_1.fastq.gz	LID_113	Whole Exome Sequencing of Homo sapiens	WXS	GENOMIC	PCR	paired	ILLUMINA	Illumina HiSeq 2500	Whole-exome capture was performed on all samples with the SureSelect Human All Exon V117 Kit	fastq	KCLB19MES0575_1.fastq.gz
KCLB19MES0575_2.fastq.gz	LID_114	Whole Exome Sequencing of Homo sapiens	WXS	GENOMIC	PCR	paired	ILLUMINA	Illumina HiSeq 2500	Whole-exome capture was performed on all samples with the SureSelect Human All Exon V118 Kit	fastq	KCLB19MES0575_2.fastq.gz
KCLB19MES0576_1.fastq.gz	LID_115	Whole Exome Sequencing of Homo sapiens	WXS	GENOMIC	PCR	paired	ILLUMINA	Illumina HiSeq 2500	Whole-exome capture was performed on all samples with the SureSelect Human All Exon V119 Kit	fastq	KCLB19MES0576_1.fastq.gz
KCLB19MES0576_2.fastq.gz	LID_116	Whole Exome Sequencing of Homo sapiens	WXS	GENOMIC	PCR	paired	ILLUMINA	Illumina HiSeq 2500	Whole-exome capture was performed on all samples with the SureSelect Human All Exon V120 Kit	fastq	KCLB19MES0576_2.fastq.gz
KCLB19MES0577_1.fastq.gz	LID_117	Whole Exome Sequencing of Homo sapiens	WXS	GENOMIC	PCR	paired	ILLUMINA	Illumina HiSeq 2500	Whole-exome capture was performed on all samples with the SureSelect Human All Exon V121 Kit	fastq	KCLB19MES0577_1.fastq.gz
KCLB19MES0577_2.fastq.gz	LID_118	Whole Exome Sequencing of Homo sapiens	WXS	GENOMIC	PCR	paired	ILLUMINA	Illumina HiSeq 2500	Whole-exome capture was performed on all samples with the SureSelect Human All Exon V122 Kit	fastq	KCLB19MES0577_2.fastq.gz
KCLB19MES0578_1.fastq.gz	LID_119	Whole Exome Sequencing of Homo sapiens	WXS	GENOMIC	PCR	paired	ILLUMINA	Illumina HiSeq 2500	Whole-exome capture was performed on all samples with the SureSelect Human All Exon V123 Kit	fastq	KCLB19MES0578_1.fastq.gz
KCLB19MES0578_2.fastq.gz	LID_120	Whole Exome Sequencing of Homo sapiens	WXS	GENOMIC	PCR	paired	ILLUMINA	Illumina HiSeq 2500	Whole-exome capture was performed on all samples with the SureSelect Human All Exon V124 Kit	fastq	KCLB19MES0578_2.fastq.gz
KCLB19MES0579_1.fastq.gz	LID_121	Whole Exome Sequencing of Homo sapiens	WXS	GENOMIC	PCR	paired	ILLUMINA	Illumina HiSeq 2500	Whole-exome capture was performed on all samples with the SureSelect Human All Exon V125 Kit	fastq	KCLB19MES0579_1.fastq.gz
KCLB19MES0579_2.fastq.gz	LID_122	Whole Exome Sequencing of Homo sapiens	WXS	GENOMIC	PCR	paired	ILLUMINA	Illumina HiSeq 2500	Whole-exome capture was performed on all samples with the SureSelect Human All Exon V126 Kit	fastq	KCLB19MES0579_2.fastq.gz
KCLB19MES0580_1.fastq.gz	LID_123	Whole Exome Sequencing of Homo sapiens	WXS	GENOMIC	PCR	paired	ILLUMINA	Illumina HiSeq 2500	Whole-exome capture was performed on all samples with the SureSelect Human All Exon V127 Kit	fastq	KCLB19MES0580_1.fastq.gz
KCLB19MES0580_2.fastq.gz	LID_124	Whole Exome Sequencing of Homo sapiens	WXS	GENOMIC	PCR	paired	ILLUMINA	Illumina HiSeq 2500	Whole-exome capture was performed on all samples with the SureSelect Human All Exon V128 Kit	fastq	KCLB19MES0580_2.fastq.gz
KCLB19MES0582_1.fastq.gz	LID_125	Whole Exome Sequencing of Homo sapiens	WXS	GENOMIC	PCR	paired	ILLUMINA	Illumina HiSeq 2500	Whole-exome capture was performed on all samples with the SureSelect Human All Exon V129 Kit	fastq	KCLB19MES0582_1.fastq.gz
KCLB19MES0582_2.fastq.gz	LID_126	Whole Exome Sequencing of Homo sapiens	WXS	GENOMIC	PCR	paired	ILLUMINA	Illumina HiSeq 2500	Whole-exome capture was performed on all samples with the SureSelect Human All Exon V130 Kit	fastq	KCLB19MES0582_2.fastq.gz
KCLB19MES0583_1.fastq.gz	LID_127	Whole Exome Sequencing of Homo sapiens	WXS	GENOMIC	PCR	paired	ILLUMINA	Illumina HiSeq 2500	Whole-exome capture was performed on all samples with the SureSelect Human All Exon V131 Kit	fastq	KCLB19MES0583_1.fastq.gz
KCLB19MES0583_2.fastq.gz	LID_128	Whole Exome Sequencing of Homo sapiens	WXS	GENOMIC	PCR	paired	ILLUMINA	Illumina HiSeq 2500	Whole-exome capture was performed on all samples with the SureSelect Human All Exon V132 Kit	fastq	KCLB19MES0583_2.fastq.gz
KCLB19MES0585_1.fastq.gz	LID_129	Whole Exome Sequencing of Homo sapiens	WXS	GENOMIC	PCR	paired	ILLUMINA	Illumina HiSeq 2500	Whole-exome capture was performed on all samples with the SureSelect Human All Exon V133 Kit	fastq	KCLB19MES0585_1.fastq.gz
KCLB19MES0585_2.fastq.gz	LID_130	Whole Exome Sequencing of Homo sapiens	WXS	GENOMIC	PCR	paired	ILLUMINA	Illumina HiSeq 2500	Whole-exome capture was performed on all samples with the SureSelect Human All Exon V134 Kit	fastq	KCLB19MES0585_2.fastq.gz
KCLB19MES0586_1.fastq.gz	LID_131	Whole Exome Sequencing of Homo sapiens	WXS	GENOMIC	PCR	paired	ILLUMINA	Illumina HiSeq 2500	Whole-exome capture was performed on all samples with the SureSelect Human All Exon V135 Kit	fastq	KCLB19MES0586_1.fastq.gz
KCLB19MES0586_2.fastq.gz	LID_132	Whole Exome Sequencing of Homo sapiens	WXS	GENOMIC	PCR	paired	ILLUMINA	Illumina HiSeq 2500	Whole-exome capture was performed on all samples with the SureSelect Human All Exon V136 Kit	fastq	KCLB19MES0586_2.fastq.gz
KCLB19MES0587_1.fastq.gz	LID_133	Whole Exome Sequencing of Homo sapiens	WXS	GENOMIC	PCR	paired	ILLUMINA	Illumina HiSeq 2500	Whole-exome capture was performed on all samples with the SureSelect Human All Exon V137 Kit	fastq	KCLB19MES0587_1.fastq.gz
KCLB19MES0587_2.fastq.gz	LID_134	Whole Exome Sequencing of Homo sapiens	WXS	GENOMIC	PCR	paired	ILLUMINA	Illumina HiSeq 2500	Whole-exome capture was performed on all samples with the SureSelect Human All Exon V138 Kit	fastq	KCLB19MES0587_2.fastq.gz
KCLB19MES0588_1.fastq.gz	LID_135	Whole Exome Sequencing of Homo sapiens	WXS	GENOMIC	PCR	paired	ILLUMINA	Illumina HiSeq 2500	Whole-exome capture was performed on all samples with the SureSelect Human All Exon V139 Kit	fastq	KCLB19MES0588_1.fastq.gz
KCLB19MES0588_2.fastq.gz	LID_136	Whole Exome Sequencing of Homo sapiens	WXS	GENOMIC	PCR	paired	ILLUMINA	Illumina HiSeq 2500	Whole-exome capture was performed on all samples with the SureSelect Human All Exon V140 Kit	fastq	KCLB19MES0588_2.fastq.gz
KCLB19MES0589_1.fastq.gz	LID_137	Whole Exome Sequencing of Homo sapiens	WXS	GENOMIC	PCR	paired	ILLUMINA	Illumina HiSeq 2500	Whole-exome capture was performed on all samples with the SureSelect Human All Exon V141 Kit	fastq	KCLB19MES0589_1.fastq.gz
KCLB19MES0589_2.fastq.gz	LID_138	Whole Exome Sequencing of Homo sapiens	WXS	GENOMIC	PCR	paired	ILLUMINA	Illumina HiSeq 2500	Whole-exome capture was performed on all samples with the SureSelect Human All Exon V142 Kit	fastq	KCLB19MES0589_2.fastq.gz
KCLB19MES0590_1.fastq.gz	LID_139	Whole Exome Sequencing of Homo sapiens	WXS	GENOMIC	PCR	paired	ILLUMINA	Illumina HiSeq 2500	Whole-exome capture was performed on all samples with the SureSelect Human All Exon V143 Kit	fastq	KCLB19MES0590_1.fastq.gz
KCLB19MES0590_2.fastq.gz	LID_140	Whole Exome Sequencing of Homo sapiens	WXS	GENOMIC	PCR	paired	ILLUMINA	Illumina HiSeq 2500	Whole-exome capture was performed on all samples with the SureSelect Human All Exon V144 Kit	fastq	KCLB19MES0590_2.fastq.gz
KCLB19MES0591_1.fastq.gz	LID_141	Whole Exome Sequencing of Homo sapiens	WXS	GENOMIC	PCR	paired	ILLUMINA	Illumina HiSeq 2500	Whole-exome capture was performed on all samples with the SureSelect Human All Exon V145 Kit	fastq	KCLB19MES0591_1.fastq.gz
KCLB19MES0591_2.fastq.gz	LID_142	Whole Exome Sequencing of Homo sapiens	WXS	GENOMIC	PCR	paired	ILLUMINA	Illumina HiSeq 2500	Whole-exome capture was performed on all samples with the SureSelect Human All Exon V146 Kit	fastq	KCLB19MES0591_2.fastq.gz
KCLB19MES0592_1.fastq.gz	LID_143	Whole Exome Sequencing of Homo sapiens	WXS	GENOMIC	PCR	paired	ILLUMINA	Illumina HiSeq 2500	Whole-exome capture was performed on all samples with the SureSelect Human All Exon V147 Kit	fastq	KCLB19MES0592_1.fastq.gz
KCLB19MES0592_2.fastq.gz	LID_144	Whole Exome Sequencing of Homo sapiens	WXS	GENOMIC	PCR	paired	ILLUMINA	Illumina HiSeq 2500	Whole-exome capture was performed on all samples with the SureSelect Human All Exon V148 Kit	fastq	KCLB19MES0592_2.fastq.gz
KCLB19MES0593_1.fastq.gz	LID_145	Whole Exome Sequencing of Homo sapiens	WXS	GENOMIC	PCR	paired	ILLUMINA	Illumina HiSeq 2500	Whole-exome capture was performed on all samples with the SureSelect Human All Exon V149 Kit	fastq	KCLB19MES0593_1.fastq.gz
KCLB19MES0593_2.fastq.gz	LID_146	Whole Exome Sequencing of Homo sapiens	WXS	GENOMIC	PCR	paired	ILLUMINA	Illumina HiSeq 2500	Whole-exome capture was performed on all samples with the SureSelect Human All Exon V150 Kit	fastq	KCLB19MES0593_2.fastq.gz
KCLB19MES0594_1.fastq.gz	LID_147	Whole Exome Sequencing of Homo sapiens	WXS	GENOMIC	PCR	paired	ILLUMINA	Illumina HiSeq 2500	Whole-exome capture was performed on all samples with the SureSelect Human All Exon V151 Kit	fastq	KCLB19MES0594_1.fastq.gz
KCLB19MES0594_2.fastq.gz	LID_148	Whole Exome Sequencing of Homo sapiens	WXS	GENOMIC	PCR	paired	ILLUMINA	Illumina HiSeq 2500	Whole-exome capture was performed on all samples with the SureSelect Human All Exon V152 Kit	fastq	KCLB19MES0594_2.fastq.gz
KCLB19MES0595_1.fastq.gz	LID_149	Whole Exome Sequencing of Homo sapiens	WXS	GENOMIC	PCR	paired	ILLUMINA	Illumina HiSeq 2500	Whole-exome capture was performed on all samples with the SureSelect Human All Exon V153 Kit	fastq	KCLB19MES0595_1.fastq.gz
KCLB19MES0595_2.fastq.gz	LID_150	Whole Exome Sequencing of Homo sapiens	WXS	GENOMIC	PCR	paired	ILLUMINA	Illumina HiSeq 2500	Whole-exome capture was performed on all samples with the SureSelect Human All Exon V154 Kit	fastq	KCLB19MES0595_2.fastq.gz
KCLB19MES0610_1.fastq.gz	LID_151	Whole Exome Sequencing of Homo sapiens	WXS	GENOMIC	PCR	paired	ILLUMINA	Illumina HiSeq 2500	Whole-exome capture was performed on all samples with the SureSelect Human All Exon V155 Kit	fastq	KCLB19MES0610_1.fastq.gz
KCLB19MES0610_2.fastq.gz	LID_152	Whole Exome Sequencing of Homo sapiens	WXS	GENOMIC	PCR	paired	ILLUMINA	Illumina HiSeq 2500	Whole-exome capture was performed on all samples with the SureSelect Human All Exon V156 Kit	fastq	KCLB19MES0610_2.fastq.gz
KCLB19MES0611_1.fastq.gz	LID_153	Whole Exome Sequencing of Homo sapiens	WXS	GENOMIC	PCR	paired	ILLUMINA	Illumina HiSeq 2500	Whole-exome capture was performed on all samples with the SureSelect Human All Exon V157 Kit	fastq	KCLB19MES0611_1.fastq.gz
KCLB19MES0611_2.fastq.gz	LID_154	Whole Exome Sequencing of Homo sapiens	WXS	GENOMIC	PCR	paired	ILLUMINA	Illumina HiSeq 2500	Whole-exome capture was performed on all samples with the SureSelect Human All Exon V158 Kit	fastq	KCLB19MES0611_2.fastq.gz
KCLB19MES0612_1.fastq.gz	LID_155	Whole Exome Sequencing of Homo sapiens	WXS	GENOMIC	PCR	paired	ILLUMINA	Illumina HiSeq 2500	Whole-exome capture was performed on all samples with the SureSelect Human All Exon V159 Kit	fastq	KCLB19MES0612_1.fastq.gz
KCLB19MES0612_2.fastq.gz	LID_156	Whole Exome Sequencing of Homo sapiens	WXS	GENOMIC	PCR	paired	ILLUMINA	Illumina HiSeq 2500	Whole-exome capture was performed on all samples with the SureSelect Human All Exon V160 Kit	fastq	KCLB19MES0612_2.fastq.gz

## Sheet: Library and Platform Terms
Strategy
WGA	Random sequencing of the whole genome following non-pcr amplification
WGS	Random sequencing of the whole genome
WXS	Random sequencing of exonic regions selected from the genome
RNA-Seq	Random sequencing of whole transcriptome
miRNA-Seq	Random sequencing of small miRNAs
WCS	Random sequencing of a whole chromosome or other replicon isolated from a genome
CLONE	Genomic clone based (hierarchical) sequencing
POOLCLONE	Shotgun of pooled clones (usually BACs and Fosmids)
AMPLICON	Sequencing of overlapping or distinct PCR or RT-PCR products
CLONEEND	Clone end (5', 3', or both) sequencing
FINISHING	Sequencing intended to finish (close) gaps in existing coverage
ChIP-Seq	Direct sequencing of chromatin immunoprecipitates
MNase-Seq	Direct sequencing following MNase digestion
DNase-Hypersensitivity	Sequencing of hypersensitive sites, or segments of open chromatin that are more readily cleaved by DNaseI
Bisulfite-Seq	Sequencing following treatment of DNA with bisulfite to convert cytosine residues to uracil depending on methylation status
Tn-Seq	Sequencing from transposon insertion sites
EST	Single pass sequencing of cDNA templates
FL-cDNA	Full-length sequencing of cDNA templates
CTS	Concatenated Tag Sequencing
MRE-Seq	Methylation-Sensitive Restriction Enzyme Sequencing strategy
MeDIP-Seq	Methylated DNA Immunoprecipitation Sequencing strategy
MBD-Seq	Direct sequencing of methylated fractions sequencing strategy
Synthetic-Long-Read
ATAC-seq	Assay for Transposase-Accessible Chromatin (ATAC) strategy is used to study genome-wide chromatin accessibility. alternative method to DNase-seq that uses an engineered Tn5 transposase to cleave DNA and to integrate primer DNA sequences into the cleaved genomic DNA
ChIA-PET	Direct sequencing of proximity-ligated chromatin immunoprecipitates.
FAIRE-seq	Formaldehyde Assisted Isolation of Regulatory Elements. reveals regions of open chromatin
Hi-C	Chromosome Conformation Capture technique where a biotin-labeled nucleotide is incorporated at the ligation junction, enabling selective purification of chimeric DNA ligation junctions followed by deep sequencing
ncRNA-Seq	Capture of other non-coding RNA types, including post-translation modification types such as snRNA (small nuclear RNA) or snoRNA (small nucleolar RNA), or expression regulation types such as siRNA (small interfering RNA) or piRNA/piwi/RNA (piwi-interacting RNA).
RAD-Seq
RIP-Seq	Direct sequencing of RNA immunoprecipitates (includes CLIP-Seq, HITS-CLIP and PAR-CLIP).
SELEX	Systematic Evolution of Ligands by EXponential enrichment
ssRNA-seq	strand-specific RNA sequencing
Targeted-Capture
Tethered Chromatin Conformation Capture
OTHER	Library strategy not listed (please include additional info in the “design description”)
Source
GENOMIC	Genomic DNA (includes PCR products from genomic DNA)
TRANSCRIPTOMIC	Transcription products or non genomic DNA (EST, cDNA, RT-PCR, screened libraries)
METAGENOMIC	Mixed material from metagenome
METATRANSCRIPTOMIC	Transcription products from community targets
SYNTHETIC	Synthetic DNA
VIRAL RNA	Viral RNA
GENOMIC SINGLE CELL
TRANSCRIPTOMIC SINGLE CELL
OTHER	Other, unspecified, or unknown library source material (please include additional info in the “design description”)
Selection
RANDOM	Random selection by shearing or other method
PCR	Source material was selected by designed primers
RANDOM PCR	Source material was selected by randomly generated primers
RT-PCR	Source material was selected by reverse transcription PCR
HMPR	Hypo-methylated partial restriction digest
MF	Methyl Filtrated
CF-S	Cot-filtered single/low-copy genomic DNA
CF-M	Cot-filtered moderately repetitive genomic DNA
CF-H	Cot-filtered highly repetitive genomic DNA
CF-T	Cot-filtered theoretical single-copy genomic DNA
MDA	Multiple displacement amplification
MSLL	Methylation Spanning Linking Library
cDNA	complementary DNA
ChIP	Chromatin immunoprecipitation
MNase	Micrococcal Nuclease (MNase) digestion
DNAse	Deoxyribonuclease (MNase) digestion
Hybrid Selection	Selection by hybridization in array or solution
Reduced Representation	Reproducible genomic subsets, often generated by restriction fragment size selection, containing a manageable number of loci to facilitate re-sampling
Restriction Digest	DNA fractionation using restriction enzymes
5-methylcytidine antibody	Selection of methylated DNA fragments using an antibody raised against 5-methylcytosine or 5-methylcytidine (m5C)
MBD2 protein methyl-CpG binding domain	Enrichment by methyl-CpG binding domain
CAGE	Cap-analysis gene expression
RACE	Rapid Amplification of cDNA Ends
size fractionation	Physical selection of size appropriate targets
Padlock probes capture method	Circularized oligonucleotide probes
other	Other library enrichment, screening, or selection process (please include additional info in the “design description”)
unspecified	Library enrichment, screening, or selection is not specified (please include additional info in the “design description”)
cDNA_oligo_dT
cDNA_randomPriming
Inverse rRNA	depletion of ribosomal RNA by oligo hybridization.
Oligo-dT	enrichment of messenger RNA (mRNA) by hybridization to Oligo-dT.
PolyA	PolyA selection or enrichment for messenger RNA (mRNA); should replace cDNA enumeration.
repeat fractionation	Selection for less repetitive (and more gene rich) sequence through Cot filtration (CF) or other fractionation techniques based on DNA kinetics.
Platforms
_LS454	_LS454	ILLUMINA	HELICOS	ABI_SOLID	COMPLETE_GENOMICS	PACBIO_SMRT	ION_TORRENT	CAPILLARY	OXFORD_NANOPORE	BGISEQ
ABI_SOLID	454 GS	HiSeq X Five	Helicos HeliScope	AB 5500 Genetic Analyzer	Complete Genomics	PacBio RS	Ion Torrent PGM	AB 310 Genetic Analyzer	GridION	BGISEQ-500
BGISEQ	454 GS 20	HiSeq X Ten		AB 5500xl Genetic Analyzer		PacBio RS II	Ion Torrent Proton	AB 3130 Genetic Analyzer	MinION	DNBSEQ-G400
CAPILLARY	454 GS FLX	Illumina Genome Analyzer		AB 5500x-Wl Genetic Analyzer		PacBio Sequel	Ion Torrent S5 XL	AB 3130xL Genetic Analyzer	PromethION	DNBSEQ-T7
COMPLETE_GENOMICS	454 GS FLX+	Illumina Genome Analyzer II		AB SOLiD 3 Plus System		PacBio Sequel II	Ion Torrent S5	AB 3500 Genetic Analyzer		DNBSEQ-G50
HELICOS	454 GS FLX Titanium	Illumina Genome Analyzer IIx		AB SOLiD 4 System			Ion Torrent Genexus	AB 3500xL Genetic Analyzer		MGISEQ-2000RS
ILLUMINA	454 GS Junior	Illumina HiScanSQ		AB SOLiD 4hq System				AB 3730 Genetic Analyzer
ION_TORRENT		Illumina HiSeq 1000		AB SOLiD PI System				AB 3730xL Genetic Analyzer
OXFORD_NANOPORE		Illumina HiSeq 1500		AB SOLiD System
PACBIO_SMRT		Illumina HiSeq 2000		AB SOLiD System 2.0
		Illumina HiSeq 2500		AB SOLiD System 3.0
		Illumina HiSeq 3000
		Illumina HiSeq 4000
		Illumina iSeq 100
		Illumina NovaSeq 6000
		Illumina MiniSeq
		Illumina MiSeq
		NextSeq 500
		NextSeq 550
		NextSeq 1000
		NextSeq 2000
		Illumina HiSeq X
