# Supplementary material for: Patient-derived glioblastoma cell lines with conserved genome profiles of the original tissue
Source: Sci Data. 2023 Jul 12;10:448. doi: 10.1038/s41597-023-02365-y (PMC10338444; doi:10.1038/s41597-023-02365-y)
Supplement: Supplementary file 3 — Dataset 2 [file 41597_2023_2365_MOESM3_ESM.xlsx]

## Sheet: Contact Info and Instructions
	Instructions:
	Each column that has a red triangle in the upper-right corner has a comment that can be displayed if you hover over the header.
	Some column headers have hyperlinks to NCBI webpages.
	The YELLOW columns have drop-down menues that allow you to select from a controlled vocabulary. Once specified for one row, these values can be copied-and-pasted down.
	You must save spreadsheet under second tab (SRA_data) as a TSV (tab-delimited file) to upload the TSV file for the SRA metadata tab.
	If you created samples previously, provide accessions in the form of SAMN# in the column sample_accession.
	Each row in the template represents a sequencing library with a unique combination of sample + library + sequencing strategy + layout + instrument model. Each row should have a unique library_id that is short and meaningful (like an ID you might use in lab).
	When libraries are indeed identical (same combination of sample + library + strategy + layout + instrument model), all files should be placed in the same row To do this simply enter the file names consecutively in the same row by adding more columns with headers filename2, filename3, etc…. PAIRED files must always be listed in the same row.
	Provide exact file names (including extensions) in the filename columns.
	File names must be unique.
	red triangles indicate pop-up comments for that field	required for ALL data types	required for aligned data	paired-end data only
	Many of the columns also have data checks - if you received a warning, please verify that you have entered a value from the drop-down menu. Example Below.
	NOTE: There are data checks and autocomplete features in this spreadsheet that are not compatible with Libre- and Open-Office. If you use one of these suites, please manually consult the platform and instrument information on the last page.
	Example Drop Down Menu
	Helpful Hyperlinks:
	SRA submission overview:	http://www.ncbi.nlm.nih.gov/sra/docs/submit/
	SRA submission in Submission Portal:	http://www.ncbi.nlm.nih.gov/sra/docs/submitportal/
	You must save spreadsheet under second tab (SRA_data) as a TSV (tab-delimited file) to upload the TSV file for the SRA metadata tab.

## Sheet: SRA_data
sample_name	library_ID	title	library_strategy	library_source	library_selection	library_layout	platform	instrument_model	design_description	filetype	filename	filename2	filename3	filename4	assembly	fasta_file
KCLB18MES0281.recal.bam	LID_1	Whole Exome Sequencing of Homo sapiens	WXS	GENOMIC	PCR	paired	ILLUMINA	Illumina HiSeq 2500	Whole-exome capture was performed on all samples with the SureSelect Human All Exon V83 Kit	bam	KCLB18MES0281.recal.bam				hg19 from UCSC (original GRCh37 from NCBI, Feb. 2009)
KCLB18MES0282.recal.bam	LID_2	Whole Exome Sequencing of Homo sapiens	WXS	GENOMIC	PCR	paired	ILLUMINA	Illumina HiSeq 2500	Whole-exome capture was performed on all samples with the SureSelect Human All Exon V84 Kit	bam	KCLB18MES0282.recal.bam				hg19 from UCSC (original GRCh37 from NCBI, Feb. 2009)
KCLB18MES0283.recal.bam	LID_3	Whole Exome Sequencing of Homo sapiens	WXS	GENOMIC	PCR	paired	ILLUMINA	Illumina HiSeq 2500	Whole-exome capture was performed on all samples with the SureSelect Human All Exon V85 Kit	bam	KCLB18MES0283.recal.bam				hg19 from UCSC (original GRCh37 from NCBI, Feb. 2009)
KCLB18MES0284.recal.bam	LID_4	Whole Exome Sequencing of Homo sapiens	WXS	GENOMIC	PCR	paired	ILLUMINA	Illumina HiSeq 2500	Whole-exome capture was performed on all samples with the SureSelect Human All Exon V86 Kit	bam	KCLB18MES0284.recal.bam				hg19 from UCSC (original GRCh37 from NCBI, Feb. 2009)
KCLB18MES0285.recal.bam	LID_5	Whole Exome Sequencing of Homo sapiens	WXS	GENOMIC	PCR	paired	ILLUMINA	Illumina HiSeq 2500	Whole-exome capture was performed on all samples with the SureSelect Human All Exon V87 Kit	bam	KCLB18MES0285.recal.bam				hg19 from UCSC (original GRCh37 from NCBI, Feb. 2009)
KCLB18MES0286.recal.bam	LID_6	Whole Exome Sequencing of Homo sapiens	WXS	GENOMIC	PCR	paired	ILLUMINA	Illumina HiSeq 2500	Whole-exome capture was performed on all samples with the SureSelect Human All Exon V88 Kit	bam	KCLB18MES0286.recal.bam				hg19 from UCSC (original GRCh37 from NCBI, Feb. 2009)
KCLB18MES0287.recal.bam	LID_7	Whole Exome Sequencing of Homo sapiens	WXS	GENOMIC	PCR	paired	ILLUMINA	Illumina HiSeq 2500	Whole-exome capture was performed on all samples with the SureSelect Human All Exon V89 Kit	bam	KCLB18MES0287.recal.bam				hg19 from UCSC (original GRCh37 from NCBI, Feb. 2009)
KCLB18MES0288.recal.bam	LID_8	Whole Exome Sequencing of Homo sapiens	WXS	GENOMIC	PCR	paired	ILLUMINA	Illumina HiSeq 2500	Whole-exome capture was performed on all samples with the SureSelect Human All Exon V90 Kit	bam	KCLB18MES0288.recal.bam				hg19 from UCSC (original GRCh37 from NCBI, Feb. 2009)
KCLB18MES0289.recal.bam	LID_9	Whole Exome Sequencing of Homo sapiens	WXS	GENOMIC	PCR	paired	ILLUMINA	Illumina HiSeq 2500	Whole-exome capture was performed on all samples with the SureSelect Human All Exon V91 Kit	bam	KCLB18MES0289.recal.bam				hg19 from UCSC (original GRCh37 from NCBI, Feb. 2009)
KCLB18MES0290.recal.bam	LID_10	Whole Exome Sequencing of Homo sapiens	WXS	GENOMIC	PCR	paired	ILLUMINA	Illumina HiSeq 2500	Whole-exome capture was performed on all samples with the SureSelect Human All Exon V92 Kit	bam	KCLB18MES0290.recal.bam				hg19 from UCSC (original GRCh37 from NCBI, Feb. 2009)
KCLB18MES0291.recal.bam	LID_11	Whole Exome Sequencing of Homo sapiens	WXS	GENOMIC	PCR	paired	ILLUMINA	Illumina HiSeq 2500	Whole-exome capture was performed on all samples with the SureSelect Human All Exon V93 Kit	bam	KCLB18MES0291.recal.bam				hg19 from UCSC (original GRCh37 from NCBI, Feb. 2009)
KCLB18MES0292.recal.bam	LID_12	Whole Exome Sequencing of Homo sapiens	WXS	GENOMIC	PCR	paired	ILLUMINA	Illumina HiSeq 2500	Whole-exome capture was performed on all samples with the SureSelect Human All Exon V94 Kit	bam	KCLB18MES0292.recal.bam				hg19 from UCSC (original GRCh37 from NCBI, Feb. 2009)
KCLB18MES0293.recal.bam	LID_13	Whole Exome Sequencing of Homo sapiens	WXS	GENOMIC	PCR	paired	ILLUMINA	Illumina HiSeq 2500	Whole-exome capture was performed on all samples with the SureSelect Human All Exon V95 Kit	bam	KCLB18MES0293.recal.bam				hg19 from UCSC (original GRCh37 from NCBI, Feb. 2009)
KCLB18MES0294.recal.bam	LID_14	Whole Exome Sequencing of Homo sapiens	WXS	GENOMIC	PCR	paired	ILLUMINA	Illumina HiSeq 2500	Whole-exome capture was performed on all samples with the SureSelect Human All Exon V96 Kit	bam	KCLB18MES0294.recal.bam				hg19 from UCSC (original GRCh37 from NCBI, Feb. 2009)
KCLB18MES0295.recal.bam	LID_15	Whole Exome Sequencing of Homo sapiens	WXS	GENOMIC	PCR	paired	ILLUMINA	Illumina HiSeq 2500	Whole-exome capture was performed on all samples with the SureSelect Human All Exon V97 Kit	bam	KCLB18MES0295.recal.bam				hg19 from UCSC (original GRCh37 from NCBI, Feb. 2009)
KCLB18MES0296.recal.bam	LID_16	Whole Exome Sequencing of Homo sapiens	WXS	GENOMIC	PCR	paired	ILLUMINA	Illumina HiSeq 2500	Whole-exome capture was performed on all samples with the SureSelect Human All Exon V98 Kit	bam	KCLB18MES0296.recal.bam				hg19 from UCSC (original GRCh37 from NCBI, Feb. 2009)
KCLB18MES0297.recal.bam	LID_17	Whole Exome Sequencing of Homo sapiens	WXS	GENOMIC	PCR	paired	ILLUMINA	Illumina HiSeq 2500	Whole-exome capture was performed on all samples with the SureSelect Human All Exon V99 Kit	bam	KCLB18MES0297.recal.bam				hg19 from UCSC (original GRCh37 from NCBI, Feb. 2009)
KCLB18MES0298.recal.bam	LID_18	Whole Exome Sequencing of Homo sapiens	WXS	GENOMIC	PCR	paired	ILLUMINA	Illumina HiSeq 2500	Whole-exome capture was performed on all samples with the SureSelect Human All Exon V100 Kit	bam	KCLB18MES0298.recal.bam				hg19 from UCSC (original GRCh37 from NCBI, Feb. 2009)
KCLB18MES0299.recal.bam	LID_19	Whole Exome Sequencing of Homo sapiens	WXS	GENOMIC	PCR	paired	ILLUMINA	Illumina HiSeq 2500	Whole-exome capture was performed on all samples with the SureSelect Human All Exon V101 Kit	bam	KCLB18MES0299.recal.bam				hg19 from UCSC (original GRCh37 from NCBI, Feb. 2009)
KCLB18MES0300.recal.bam	LID_20	Whole Exome Sequencing of Homo sapiens	WXS	GENOMIC	PCR	paired	ILLUMINA	Illumina HiSeq 2500	Whole-exome capture was performed on all samples with the SureSelect Human All Exon V102 Kit	bam	KCLB18MES0300.recal.bam				hg19 from UCSC (original GRCh37 from NCBI, Feb. 2009)
KCLB18MES0301.recal.bam	LID_21	Whole Exome Sequencing of Homo sapiens	WXS	GENOMIC	PCR	paired	ILLUMINA	Illumina HiSeq 2500	Whole-exome capture was performed on all samples with the SureSelect Human All Exon V103 Kit	bam	KCLB18MES0301.recal.bam				hg19 from UCSC (original GRCh37 from NCBI, Feb. 2009)
KCLB18MES0302.recal.bam	LID_22	Whole Exome Sequencing of Homo sapiens	WXS	GENOMIC	PCR	paired	ILLUMINA	Illumina HiSeq 2500	Whole-exome capture was performed on all samples with the SureSelect Human All Exon V104 Kit	bam	KCLB18MES0302.recal.bam				hg19 from UCSC (original GRCh37 from NCBI, Feb. 2009)
KCLB18MES0303.recal.bam	LID_23	Whole Exome Sequencing of Homo sapiens	WXS	GENOMIC	PCR	paired	ILLUMINA	Illumina HiSeq 2500	Whole-exome capture was performed on all samples with the SureSelect Human All Exon V105 Kit	bam	KCLB18MES0303.recal.bam				hg19 from UCSC (original GRCh37 from NCBI, Feb. 2009)
KCLB18MES0304.recal.bam	LID_24	Whole Exome Sequencing of Homo sapiens	WXS	GENOMIC	PCR	paired	ILLUMINA	Illumina HiSeq 2500	Whole-exome capture was performed on all samples with the SureSelect Human All Exon V106 Kit	bam	KCLB18MES0304.recal.bam				hg19 from UCSC (original GRCh37 from NCBI, Feb. 2009)
KCLB18MES0305.recal.bam	LID_25	Whole Exome Sequencing of Homo sapiens	WXS	GENOMIC	PCR	paired	ILLUMINA	Illumina HiSeq 2500	Whole-exome capture was performed on all samples with the SureSelect Human All Exon V107 Kit	bam	KCLB18MES0305.recal.bam				hg19 from UCSC (original GRCh37 from NCBI, Feb. 2009)
KCLB18MES0306.recal.bam	LID_26	Whole Exome Sequencing of Homo sapiens	WXS	GENOMIC	PCR	paired	ILLUMINA	Illumina HiSeq 2500	Whole-exome capture was performed on all samples with the SureSelect Human All Exon V108 Kit	bam	KCLB18MES0306.recal.bam				hg19 from UCSC (original GRCh37 from NCBI, Feb. 2009)
KCLB18MES0307.recal.bam	LID_27	Whole Exome Sequencing of Homo sapiens	WXS	GENOMIC	PCR	paired	ILLUMINA	Illumina HiSeq 2500	Whole-exome capture was performed on all samples with the SureSelect Human All Exon V109 Kit	bam	KCLB18MES0307.recal.bam				hg19 from UCSC (original GRCh37 from NCBI, Feb. 2009)
KCLB18MES0362.recal.bam	LID_28	Whole Exome Sequencing of Homo sapiens	WXS	GENOMIC	PCR	paired	ILLUMINA	Illumina HiSeq 2500	Whole-exome capture was performed on all samples with the SureSelect Human All Exon V110 Kit	bam	KCLB18MES0362.recal.bam				hg19 from UCSC (original GRCh37 from NCBI, Feb. 2009)
KCLB18MES0363.recal.bam	LID_29	Whole Exome Sequencing of Homo sapiens	WXS	GENOMIC	PCR	paired	ILLUMINA	Illumina HiSeq 2500	Whole-exome capture was performed on all samples with the SureSelect Human All Exon V111 Kit	bam	KCLB18MES0363.recal.bam				hg19 from UCSC (original GRCh37 from NCBI, Feb. 2009)
KCLB18MES0364.recal.bam	LID_30	Whole Exome Sequencing of Homo sapiens	WXS	GENOMIC	PCR	paired	ILLUMINA	Illumina HiSeq 2500	Whole-exome capture was performed on all samples with the SureSelect Human All Exon V112 Kit	bam	KCLB18MES0364.recal.bam				hg19 from UCSC (original GRCh37 from NCBI, Feb. 2009)
KCLB18MES0365.recal.bam	LID_31	Whole Exome Sequencing of Homo sapiens	WXS	GENOMIC	PCR	paired	ILLUMINA	Illumina HiSeq 2500	Whole-exome capture was performed on all samples with the SureSelect Human All Exon V113 Kit	bam	KCLB18MES0365.recal.bam				hg19 from UCSC (original GRCh37 from NCBI, Feb. 2009)
KCLB18MES0366.recal.bam	LID_32	Whole Exome Sequencing of Homo sapiens	WXS	GENOMIC	PCR	paired	ILLUMINA	Illumina HiSeq 2500	Whole-exome capture was performed on all samples with the SureSelect Human All Exon V114 Kit	bam	KCLB18MES0366.recal.bam				hg19 from UCSC (original GRCh37 from NCBI, Feb. 2009)
KCLB18MES0367.recal.bam	LID_33	Whole Exome Sequencing of Homo sapiens	WXS	GENOMIC	PCR	paired	ILLUMINA	Illumina HiSeq 2500	Whole-exome capture was performed on all samples with the SureSelect Human All Exon V115 Kit	bam	KCLB18MES0367.recal.bam				hg19 from UCSC (original GRCh37 from NCBI, Feb. 2009)
KCLB18MES0368.recal.bam	LID_34	Whole Exome Sequencing of Homo sapiens	WXS	GENOMIC	PCR	paired	ILLUMINA	Illumina HiSeq 2500	Whole-exome capture was performed on all samples with the SureSelect Human All Exon V116 Kit	bam	KCLB18MES0368.recal.bam				hg19 from UCSC (original GRCh37 from NCBI, Feb. 2009)
KCLB18MES0369.recal.bam	LID_35	Whole Exome Sequencing of Homo sapiens	WXS	GENOMIC	PCR	paired	ILLUMINA	Illumina HiSeq 2500	Whole-exome capture was performed on all samples with the SureSelect Human All Exon V117 Kit	bam	KCLB18MES0369.recal.bam				hg19 from UCSC (original GRCh37 from NCBI, Feb. 2009)
KCLB18MES0370.recal.bam	LID_36	Whole Exome Sequencing of Homo sapiens	WXS	GENOMIC	PCR	paired	ILLUMINA	Illumina HiSeq 2500	Whole-exome capture was performed on all samples with the SureSelect Human All Exon V118 Kit	bam	KCLB18MES0370.recal.bam				hg19 from UCSC (original GRCh37 from NCBI, Feb. 2009)
KCLB18MES0371.recal.bam	LID_37	Whole Exome Sequencing of Homo sapiens	WXS	GENOMIC	PCR	paired	ILLUMINA	Illumina HiSeq 2500	Whole-exome capture was performed on all samples with the SureSelect Human All Exon V119 Kit	bam	KCLB18MES0371.recal.bam				hg19 from UCSC (original GRCh37 from NCBI, Feb. 2009)
KCLB18MES0372.recal.bam	LID_38	Whole Exome Sequencing of Homo sapiens	WXS	GENOMIC	PCR	paired	ILLUMINA	Illumina HiSeq 2500	Whole-exome capture was performed on all samples with the SureSelect Human All Exon V120 Kit	bam	KCLB18MES0372.recal.bam				hg19 from UCSC (original GRCh37 from NCBI, Feb. 2009)
KCLB18MES0373.recal.bam	LID_39	Whole Exome Sequencing of Homo sapiens	WXS	GENOMIC	PCR	paired	ILLUMINA	Illumina HiSeq 2500	Whole-exome capture was performed on all samples with the SureSelect Human All Exon V121 Kit	bam	KCLB18MES0373.recal.bam				hg19 from UCSC (original GRCh37 from NCBI, Feb. 2009)
KCLB18MES0374.recal.bam	LID_40	Whole Exome Sequencing of Homo sapiens	WXS	GENOMIC	PCR	paired	ILLUMINA	Illumina HiSeq 2500	Whole-exome capture was performed on all samples with the SureSelect Human All Exon V122 Kit	bam	KCLB18MES0374.recal.bam				hg19 from UCSC (original GRCh37 from NCBI, Feb. 2009)
KCLB18MES0375.recal.bam	LID_41	Whole Exome Sequencing of Homo sapiens	WXS	GENOMIC	PCR	paired	ILLUMINA	Illumina HiSeq 2500	Whole-exome capture was performed on all samples with the SureSelect Human All Exon V123 Kit	bam	KCLB18MES0375.recal.bam				hg19 from UCSC (original GRCh37 from NCBI, Feb. 2009)
KCLB18MES0376.recal.bam	LID_42	Whole Exome Sequencing of Homo sapiens	WXS	GENOMIC	PCR	paired	ILLUMINA	Illumina HiSeq 2500	Whole-exome capture was performed on all samples with the SureSelect Human All Exon V124 Kit	bam	KCLB18MES0376.recal.bam				hg19 from UCSC (original GRCh37 from NCBI, Feb. 2009)
KCLB18MES0377.recal.bam	LID_43	Whole Exome Sequencing of Homo sapiens	WXS	GENOMIC	PCR	paired	ILLUMINA	Illumina HiSeq 2500	Whole-exome capture was performed on all samples with the SureSelect Human All Exon V125 Kit	bam	KCLB18MES0377.recal.bam				hg19 from UCSC (original GRCh37 from NCBI, Feb. 2009)
KCLB18MES0378.recal.bam	LID_44	Whole Exome Sequencing of Homo sapiens	WXS	GENOMIC	PCR	paired	ILLUMINA	Illumina HiSeq 2500	Whole-exome capture was performed on all samples with the SureSelect Human All Exon V126 Kit	bam	KCLB18MES0378.recal.bam				hg19 from UCSC (original GRCh37 from NCBI, Feb. 2009)
KCLB18MES0379.recal.bam	LID_45	Whole Exome Sequencing of Homo sapiens	WXS	GENOMIC	PCR	paired	ILLUMINA	Illumina HiSeq 2500	Whole-exome capture was performed on all samples with the SureSelect Human All Exon V127 Kit	bam	KCLB18MES0379.recal.bam				hg19 from UCSC (original GRCh37 from NCBI, Feb. 2009)
KCLB18MES0380.recal.bam	LID_46	Whole Exome Sequencing of Homo sapiens	WXS	GENOMIC	PCR	paired	ILLUMINA	Illumina HiSeq 2500	Whole-exome capture was performed on all samples with the SureSelect Human All Exon V128 Kit	bam	KCLB18MES0380.recal.bam				hg19 from UCSC (original GRCh37 from NCBI, Feb. 2009)
KCLB18MES0381.recal.bam	LID_47	Whole Exome Sequencing of Homo sapiens	WXS	GENOMIC	PCR	paired	ILLUMINA	Illumina HiSeq 2500	Whole-exome capture was performed on all samples with the SureSelect Human All Exon V129 Kit	bam	KCLB18MES0381.recal.bam				hg19 from UCSC (original GRCh37 from NCBI, Feb. 2009)
KCLB18MES0382.recal.bam	LID_48	Whole Exome Sequencing of Homo sapiens	WXS	GENOMIC	PCR	paired	ILLUMINA	Illumina HiSeq 2500	Whole-exome capture was performed on all samples with the SureSelect Human All Exon V130 Kit	bam	KCLB18MES0382.recal.bam				hg19 from UCSC (original GRCh37 from NCBI, Feb. 2009)
KCLB19MES0565.recal.bam	LID_49	Whole Exome Sequencing of Homo sapiens	WXS	GENOMIC	PCR	paired	ILLUMINA	Illumina HiSeq 2500	Whole-exome capture was performed on all samples with the SureSelect Human All Exon V131 Kit	bam	KCLB19MES0565.recal.bam				hg19 from UCSC (original GRCh37 from NCBI, Feb. 2009)
KCLB19MES0566.recal.bam	LID_50	Whole Exome Sequencing of Homo sapiens	WXS	GENOMIC	PCR	paired	ILLUMINA	Illumina HiSeq 2500	Whole-exome capture was performed on all samples with the SureSelect Human All Exon V132 Kit	bam	KCLB19MES0566.recal.bam				hg19 from UCSC (original GRCh37 from NCBI, Feb. 2009)
KCLB19MES0567.recal.bam	LID_51	Whole Exome Sequencing of Homo sapiens	WXS	GENOMIC	PCR	paired	ILLUMINA	Illumina HiSeq 2500	Whole-exome capture was performed on all samples with the SureSelect Human All Exon V133 Kit	bam	KCLB19MES0567.recal.bam				hg19 from UCSC (original GRCh37 from NCBI, Feb. 2009)
KCLB19MES0568.recal.bam	LID_52	Whole Exome Sequencing of Homo sapiens	WXS	GENOMIC	PCR	paired	ILLUMINA	Illumina HiSeq 2500	Whole-exome capture was performed on all samples with the SureSelect Human All Exon V134 Kit	bam	KCLB19MES0568.recal.bam				hg19 from UCSC (original GRCh37 from NCBI, Feb. 2009)
KCLB19MES0570.recal.bam	LID_53	Whole Exome Sequencing of Homo sapiens	WXS	GENOMIC	PCR	paired	ILLUMINA	Illumina HiSeq 2500	Whole-exome capture was performed on all samples with the SureSelect Human All Exon V135 Kit	bam	KCLB19MES0570.recal.bam				hg19 from UCSC (original GRCh37 from NCBI, Feb. 2009)
KCLB19MES0571.recal.bam	LID_54	Whole Exome Sequencing of Homo sapiens	WXS	GENOMIC	PCR	paired	ILLUMINA	Illumina HiSeq 2500	Whole-exome capture was performed on all samples with the SureSelect Human All Exon V136 Kit	bam	KCLB19MES0571.recal.bam				hg19 from UCSC (original GRCh37 from NCBI, Feb. 2009)
KCLB19MES0573.recal.bam	LID_55	Whole Exome Sequencing of Homo sapiens	WXS	GENOMIC	PCR	paired	ILLUMINA	Illumina HiSeq 2500	Whole-exome capture was performed on all samples with the SureSelect Human All Exon V137 Kit	bam	KCLB19MES0573.recal.bam				hg19 from UCSC (original GRCh37 from NCBI, Feb. 2009)
KCLB19MES0574.recal.bam	LID_56	Whole Exome Sequencing of Homo sapiens	WXS	GENOMIC	PCR	paired	ILLUMINA	Illumina HiSeq 2500	Whole-exome capture was performed on all samples with the SureSelect Human All Exon V138 Kit	bam	KCLB19MES0574.recal.bam				hg19 from UCSC (original GRCh37 from NCBI, Feb. 2009)
KCLB19MES0575.recal.bam	LID_57	Whole Exome Sequencing of Homo sapiens	WXS	GENOMIC	PCR	paired	ILLUMINA	Illumina HiSeq 2500	Whole-exome capture was performed on all samples with the SureSelect Human All Exon V139 Kit	bam	KCLB19MES0575.recal.bam				hg19 from UCSC (original GRCh37 from NCBI, Feb. 2009)
KCLB19MES0576.recal.bam	LID_58	Whole Exome Sequencing of Homo sapiens	WXS	GENOMIC	PCR	paired	ILLUMINA	Illumina HiSeq 2500	Whole-exome capture was performed on all samples with the SureSelect Human All Exon V140 Kit	bam	KCLB19MES0576.recal.bam				hg19 from UCSC (original GRCh37 from NCBI, Feb. 2009)
KCLB19MES0577.recal.bam	LID_59	Whole Exome Sequencing of Homo sapiens	WXS	GENOMIC	PCR	paired	ILLUMINA	Illumina HiSeq 2500	Whole-exome capture was performed on all samples with the SureSelect Human All Exon V141 Kit	bam	KCLB19MES0577.recal.bam				hg19 from UCSC (original GRCh37 from NCBI, Feb. 2009)
KCLB19MES0578.recal.bam	LID_60	Whole Exome Sequencing of Homo sapiens	WXS	GENOMIC	PCR	paired	ILLUMINA	Illumina HiSeq 2500	Whole-exome capture was performed on all samples with the SureSelect Human All Exon V142 Kit	bam	KCLB19MES0578.recal.bam				hg19 from UCSC (original GRCh37 from NCBI, Feb. 2009)
KCLB19MES0579.recal.bam	LID_61	Whole Exome Sequencing of Homo sapiens	WXS	GENOMIC	PCR	paired	ILLUMINA	Illumina HiSeq 2500	Whole-exome capture was performed on all samples with the SureSelect Human All Exon V143 Kit	bam	KCLB19MES0579.recal.bam				hg19 from UCSC (original GRCh37 from NCBI, Feb. 2009)
KCLB19MES0580.recal.bam	LID_62	Whole Exome Sequencing of Homo sapiens	WXS	GENOMIC	PCR	paired	ILLUMINA	Illumina HiSeq 2500	Whole-exome capture was performed on all samples with the SureSelect Human All Exon V144 Kit	bam	KCLB19MES0580.recal.bam				hg19 from UCSC (original GRCh37 from NCBI, Feb. 2009)
KCLB19MES0582.recal.bam	LID_63	Whole Exome Sequencing of Homo sapiens	WXS	GENOMIC	PCR	paired	ILLUMINA	Illumina HiSeq 2500	Whole-exome capture was performed on all samples with the SureSelect Human All Exon V145 Kit	bam	KCLB19MES0582.recal.bam				hg19 from UCSC (original GRCh37 from NCBI, Feb. 2009)
KCLB19MES0583.recal.bam	LID_64	Whole Exome Sequencing of Homo sapiens	WXS	GENOMIC	PCR	paired	ILLUMINA	Illumina HiSeq 2500	Whole-exome capture was performed on all samples with the SureSelect Human All Exon V146 Kit	bam	KCLB19MES0583.recal.bam				hg19 from UCSC (original GRCh37 from NCBI, Feb. 2009)
KCLB19MES0585.recal.bam	LID_65	Whole Exome Sequencing of Homo sapiens	WXS	GENOMIC	PCR	paired	ILLUMINA	Illumina HiSeq 2500	Whole-exome capture was performed on all samples with the SureSelect Human All Exon V147 Kit	bam	KCLB19MES0585.recal.bam				hg19 from UCSC (original GRCh37 from NCBI, Feb. 2009)
KCLB19MES0586.recal.bam	LID_66	Whole Exome Sequencing of Homo sapiens	WXS	GENOMIC	PCR	paired	ILLUMINA	Illumina HiSeq 2500	Whole-exome capture was performed on all samples with the SureSelect Human All Exon V148 Kit	bam	KCLB19MES0586.recal.bam				hg19 from UCSC (original GRCh37 from NCBI, Feb. 2009)
KCLB19MES0587.recal.bam	LID_67	Whole Exome Sequencing of Homo sapiens	WXS	GENOMIC	PCR	paired	ILLUMINA	Illumina HiSeq 2500	Whole-exome capture was performed on all samples with the SureSelect Human All Exon V149 Kit	bam	KCLB19MES0587.recal.bam				hg19 from UCSC (original GRCh37 from NCBI, Feb. 2009)
KCLB19MES0588.recal.bam	LID_68	Whole Exome Sequencing of Homo sapiens	WXS	GENOMIC	PCR	paired	ILLUMINA	Illumina HiSeq 2500	Whole-exome capture was performed on all samples with the SureSelect Human All Exon V150 Kit	bam	KCLB19MES0588.recal.bam				hg19 from UCSC (original GRCh37 from NCBI, Feb. 2009)
KCLB19MES0589.recal.bam	LID_69	Whole Exome Sequencing of Homo sapiens	WXS	GENOMIC	PCR	paired	ILLUMINA	Illumina HiSeq 2500	Whole-exome capture was performed on all samples with the SureSelect Human All Exon V151 Kit	bam	KCLB19MES0589.recal.bam				hg19 from UCSC (original GRCh37 from NCBI, Feb. 2009)
KCLB19MES0590.recal.bam	LID_70	Whole Exome Sequencing of Homo sapiens	WXS	GENOMIC	PCR	paired	ILLUMINA	Illumina HiSeq 2500	Whole-exome capture was performed on all samples with the SureSelect Human All Exon V152 Kit	bam	KCLB19MES0590.recal.bam				hg19 from UCSC (original GRCh37 from NCBI, Feb. 2009)
KCLB19MES0591.recal.bam	LID_71	Whole Exome Sequencing of Homo sapiens	WXS	GENOMIC	PCR	paired	ILLUMINA	Illumina HiSeq 2500	Whole-exome capture was performed on all samples with the SureSelect Human All Exon V153 Kit	bam	KCLB19MES0591.recal.bam				hg19 from UCSC (original GRCh37 from NCBI, Feb. 2009)
KCLB19MES0592.recal.bam	LID_72	Whole Exome Sequencing of Homo sapiens	WXS	GENOMIC	PCR	paired	ILLUMINA	Illumina HiSeq 2500	Whole-exome capture was performed on all samples with the SureSelect Human All Exon V154 Kit	bam	KCLB19MES0592.recal.bam				hg19 from UCSC (original GRCh37 from NCBI, Feb. 2009)
KCLB19MES0593.recal.bam	LID_73	Whole Exome Sequencing of Homo sapiens	WXS	GENOMIC	PCR	paired	ILLUMINA	Illumina HiSeq 2500	Whole-exome capture was performed on all samples with the SureSelect Human All Exon V155 Kit	bam	KCLB19MES0593.recal.bam				hg19 from UCSC (original GRCh37 from NCBI, Feb. 2009)
KCLB19MES0594.recal.bam	LID_74	Whole Exome Sequencing of Homo sapiens	WXS	GENOMIC	PCR	paired	ILLUMINA	Illumina HiSeq 2500	Whole-exome capture was performed on all samples with the SureSelect Human All Exon V156 Kit	bam	KCLB19MES0594.recal.bam				hg19 from UCSC (original GRCh37 from NCBI, Feb. 2009)
KCLB19MES0595.recal.bam	LID_75	Whole Exome Sequencing of Homo sapiens	WXS	GENOMIC	PCR	paired	ILLUMINA	Illumina HiSeq 2500	Whole-exome capture was performed on all samples with the SureSelect Human All Exon V157 Kit	bam	KCLB19MES0595.recal.bam				hg19 from UCSC (original GRCh37 from NCBI, Feb. 2009)
KCLB19MES0610.recal.bam	LID_76	Whole Exome Sequencing of Homo sapiens	WXS	GENOMIC	PCR	paired	ILLUMINA	Illumina HiSeq 2500	Whole-exome capture was performed on all samples with the SureSelect Human All Exon V158 Kit	bam	KCLB19MES0610.recal.bam				hg19 from UCSC (original GRCh37 from NCBI, Feb. 2009)
KCLB19MES0611.recal.bam	LID_77	Whole Exome Sequencing of Homo sapiens	WXS	GENOMIC	PCR	paired	ILLUMINA	Illumina HiSeq 2500	Whole-exome capture was performed on all samples with the SureSelect Human All Exon V159 Kit	bam	KCLB19MES0611.recal.bam				hg19 from UCSC (original GRCh37 from NCBI, Feb. 2009)
KCLB19MES0612.recal.bam	LID_78	Whole Exome Sequencing of Homo sapiens	WXS	GENOMIC	PCR	paired	ILLUMINA	Illumina HiSeq 2500	Whole-exome capture was performed on all samples with the SureSelect Human All Exon V160 Kit	bam	KCLB19MES0612.recal.bam				hg19 from UCSC (original GRCh37 from NCBI, Feb. 2009)

## Sheet: Library and Platform Terms
Strategy
WGA	Random sequencing of the whole genome following non-pcr amplification
WGS	Random sequencing of the whole genome
WXS	Random sequencing of exonic regions selected from the genome
RNA-Seq	Random sequencing of whole transcriptome
miRNA-Seq	Random sequencing of small miRNAs
WCS	Random sequencing of a whole chromosome or other replicon isolated from a genome
CLONE	Genomic clone based (hierarchical) sequencing
POOLCLONE	Shotgun of pooled clones (usually BACs and Fosmids)
AMPLICON	Sequencing of overlapping or distinct PCR or RT-PCR products
CLONEEND	Clone end (5', 3', or both) sequencing
FINISHING	Sequencing intended to finish (close) gaps in existing coverage
ChIP-Seq	Direct sequencing of chromatin immunoprecipitates
MNase-Seq	Direct sequencing following MNase digestion
DNase-Hypersensitivity	Sequencing of hypersensitive sites, or segments of open chromatin that are more readily cleaved by DNaseI
Bisulfite-Seq	Sequencing following treatment of DNA with bisulfite to convert cytosine residues to uracil depending on methylation status
Tn-Seq	Sequencing from transposon insertion sites
EST	Single pass sequencing of cDNA templates
FL-cDNA	Full-length sequencing of cDNA templates
CTS	Concatenated Tag Sequencing
MRE-Seq	Methylation-Sensitive Restriction Enzyme Sequencing strategy
MeDIP-Seq	Methylated DNA Immunoprecipitation Sequencing strategy
MBD-Seq	Direct sequencing of methylated fractions sequencing strategy
Synthetic-Long-Read
ATAC-seq	Assay for Transposase-Accessible Chromatin (ATAC) strategy is used to study genome-wide chromatin accessibility. alternative method to DNase-seq that uses an engineered Tn5 transposase to cleave DNA and to integrate primer DNA sequences into the cleaved genomic DNA
ChIA-PET	Direct sequencing of proximity-ligated chromatin immunoprecipitates.
FAIRE-seq	Formaldehyde Assisted Isolation of Regulatory Elements. reveals regions of open chromatin
Hi-C	Chromosome Conformation Capture technique where a biotin-labeled nucleotide is incorporated at the ligation junction, enabling selective purification of chimeric DNA ligation junctions followed by deep sequencing
ncRNA-Seq	Capture of other non-coding RNA types, including post-translation modification types such as snRNA (small nuclear RNA) or snoRNA (small nucleolar RNA), or expression regulation types such as siRNA (small interfering RNA) or piRNA/piwi/RNA (piwi-interacting RNA).
RAD-Seq
RIP-Seq	Direct sequencing of RNA immunoprecipitates (includes CLIP-Seq, HITS-CLIP and PAR-CLIP).
SELEX	Systematic Evolution of Ligands by EXponential enrichment
ssRNA-seq	strand-specific RNA sequencing
Targeted-Capture
Tethered Chromatin Conformation Capture
OTHER	Library strategy not listed (please include additional info in the “design description”)
Source
GENOMIC	Genomic DNA (includes PCR products from genomic DNA)
TRANSCRIPTOMIC	Transcription products or non genomic DNA (EST, cDNA, RT-PCR, screened libraries)
METAGENOMIC	Mixed material from metagenome
METATRANSCRIPTOMIC	Transcription products from community targets
SYNTHETIC	Synthetic DNA
VIRAL RNA	Viral RNA
GENOMIC SINGLE CELL
TRANSCRIPTOMIC SINGLE CELL
OTHER	Other, unspecified, or unknown library source material (please include additional info in the “design description”)
Selection
RANDOM	Random selection by shearing or other method
PCR	Source material was selected by designed primers
RANDOM PCR	Source material was selected by randomly generated primers
RT-PCR	Source material was selected by reverse transcription PCR
HMPR	Hypo-methylated partial restriction digest
MF	Methyl Filtrated
CF-S	Cot-filtered single/low-copy genomic DNA
CF-M	Cot-filtered moderately repetitive genomic DNA
CF-H	Cot-filtered highly repetitive genomic DNA
CF-T	Cot-filtered theoretical single-copy genomic DNA
MDA	Multiple displacement amplification
MSLL	Methylation Spanning Linking Library
cDNA	complementary DNA
ChIP	Chromatin immunoprecipitation
MNase	Micrococcal Nuclease (MNase) digestion
DNAse	Deoxyribonuclease (MNase) digestion
Hybrid Selection	Selection by hybridization in array or solution
Reduced Representation	Reproducible genomic subsets, often generated by restriction fragment size selection, containing a manageable number of loci to facilitate re-sampling
Restriction Digest	DNA fractionation using restriction enzymes
5-methylcytidine antibody	Selection of methylated DNA fragments using an antibody raised against 5-methylcytosine or 5-methylcytidine (m5C)
MBD2 protein methyl-CpG binding domain	Enrichment by methyl-CpG binding domain
CAGE	Cap-analysis gene expression
RACE	Rapid Amplification of cDNA Ends
size fractionation	Physical selection of size appropriate targets
Padlock probes capture method	Circularized oligonucleotide probes
other	Other library enrichment, screening, or selection process (please include additional info in the “design description”)
unspecified	Library enrichment, screening, or selection is not specified (please include additional info in the “design description”)
cDNA_oligo_dT
cDNA_randomPriming
Inverse rRNA	depletion of ribosomal RNA by oligo hybridization.
Oligo-dT	enrichment of messenger RNA (mRNA) by hybridization to Oligo-dT.
PolyA	PolyA selection or enrichment for messenger RNA (mRNA); should replace cDNA enumeration.
repeat fractionation	Selection for less repetitive (and more gene rich) sequence through Cot filtration (CF) or other fractionation techniques based on DNA kinetics.
Platforms
_LS454	_LS454	ILLUMINA	HELICOS	ABI_SOLID	COMPLETE_GENOMICS	PACBIO_SMRT	ION_TORRENT	CAPILLARY	OXFORD_NANOPORE	BGISEQ
ABI_SOLID	454 GS	HiSeq X Five	Helicos HeliScope	AB 5500 Genetic Analyzer	Complete Genomics	PacBio RS	Ion Torrent PGM	AB 310 Genetic Analyzer	GridION	BGISEQ-500
BGISEQ	454 GS 20	HiSeq X Ten		AB 5500xl Genetic Analyzer		PacBio RS II	Ion Torrent Proton	AB 3130 Genetic Analyzer	MinION	BGISEQ-500
CAPILLARY	454 GS FLX	Illumina Genome Analyzer		AB 5500x-Wl Genetic Analyzer		PacBio Sequel	Ion Torrent S5 XL	AB 3130xL Genetic Analyzer	PromethION	DNBSEQ-G400
COMPLETE_GENOMICS	454 GS FLX+	Illumina Genome Analyzer II		AB SOLiD 3 Plus System		PacBio Sequel II	Ion Torrent S5	AB 3500 Genetic Analyzer		DNBSEQ-T7
HELICOS	454 GS FLX Titanium	Illumina Genome Analyzer IIx		AB SOLiD 4 System			Ion Torrent Genexus	AB 3500xL Genetic Analyzer		DNBSEQ-G50
ILLUMINA	454 GS Junior	Illumina HiScanSQ		AB SOLiD 4hq System				AB 3730 Genetic Analyzer		MGISEQ-2000RS
ION_TORRENT		Illumina HiSeq 1000		AB SOLiD PI System				AB 3730xL Genetic Analyzer
OXFORD_NANOPORE		Illumina HiSeq 1500		AB SOLiD System
PACBIO_SMRT		Illumina HiSeq 2000		AB SOLiD System 2.0
		Illumina HiSeq 2500		AB SOLiD System 3.0
		Illumina HiSeq 3000
		Illumina HiSeq 4000
		Illumina iSeq 100
		Illumina NovaSeq 6000
		Illumina MiniSeq
		Illumina MiSeq
		NextSeq 500
		NextSeq 550
		NextSeq 1000
		NextSeq 2000
		Illumina HiSeq X
